# Supplementary material for: Alterations in the fecal microbiota of patients with spinal cord injury
Source: PLoS One. 2020 Aug 4;15(8):e0236470. doi: 10.1371/journal.pone.0236470 (PMC7402510; doi:10.1371/journal.pone.0236470)
Supplement: S1 File — SCI: Spinal cord injury group (Group A, N = 23); H: Healthy controls (Group B, N = 23). (ZIP) [file pone.0236470.s001.zip]

Archive with 12 entries (11 files):
- Supporting Information/
- Supporting Information/Sample introduction.docx
- Supporting Information/class.percents.xls
- Supporting Information/class.xls
- Supporting Information/family.percents.xls
- Supporting Information/family.xls
- Supporting Information/genus.percents.xls
- Supporting Information/genus.xls
- Supporting Information/order.percents.xls
- Supporting Information/order.xls
- Supporting Information/phylum.percents.xls
- Supporting Information/phylum.xls
