# Supplementary material for: Alterations in the fecal microbiota of patients with spinal cord injury
Source: PLoS One. 2020 Aug 4;15(8):e0236470. doi: 10.1371/journal.pone.0236470 (PMC7402510; doi:10.1371/journal.pone.0236470)
Supplement: S1 File — SCI: Spinal cord injury group (Group A, N = 23); H: Healthy controls (Group B, N = 23). (ZIP) [file pone.0236470.s001.zip › Supporting Information/class.xls]

OTUID	H0085	H0276	H0294	H0695	H0704	H0777	H0839	H0850	H1082	H1101	H1259	H1676	H1716	H1740	H1980	H2121	H2231	H2232	H2261	H2382	H2503	H2557	H2598	SCINDB_1	SCINDB_2	SCINDB_4	SCINDB_5	SCINDB_8	SCINDB_9	SCINDB_13	SCINDB_14	SCINDB_16	SCINDB_17	SCINDB_18	SCINDB_3	SCINDB_6	SCINDB_7	SCINDB_10	SCINDB_11	SCINDB_12	SCINDB_15	SCINDB_19	SCINDB_20	SCINDB_21	SCINDB_22	SCINDB_23
Actinobacteria	27016	194547	102306	33287	51638	142601	69966	175800	15683	40041	48688	35292	10034	66580	12360	52463	6096	18096	15412	6589	18335	66528	2819	21339	66912	75849	58171	48821	1798	10483	49649	51913	18072	3420	26916	3105	41031	78953	22286	4657	184	3594	91334	58584	24361	13358
Alphaproteobacteria	142	0	0	0	0	192	0	2535	2634	245	0	39	23	0	28567	0	25	26769	5765	10850	0	35	479	376	44	0	0	0	0	154	0	677	0	0	0	0	0	0	0	145	0	0	1449	44	754	0
Bacilli	6172	34554	7863	20169	2829	12640	36050	10281	1152	8787	3660	4212	21929	7390	2928	16195	727	4479	594	21942	8016	723	1508	663	2079	46013	10517	622	5347	16008	24832	280	174	785	2309	41400	9101	1363	2843	20655	4378	1137	1124	1357	1760	113644
Bacteria_unclassified	0	0	0	0	0	0	0	0	0	1570	0	0	0	0	0	0	0	0	0	0	0	0	0	0	0	0	0	0	0	0	0	0	507	0	0	0	0	0	4574	65	0	0	0	143	1340	60
Bacteroidetes_unclassified	0	0	0	0	0	0	0	0	0	0	0	0	0	0	0	0	0	0	0	0	0	0	0	0	0	0	0	0	0	0	0	0	0	0	0	51	0	0	0	40	0	0	0	1952	0	0
Bacteroidia	344812	69603	240274	296699	389937	96019	313558	144143	273929	279062	304893	22988	38653	133202	320377	12903	591306	333171	449423	382034	332850	389099	489756	227273	421566	336270	242720	536351	446859	237367	258708	313297	373917	458203	186845	244549	188530	679275	233273	311567	617167	395673	238341	415470	183402	120634
Betaproteobacteria	15167	4739	617	21482	8819	370	4782	1287	12299	4343	22093	273	0	5755	3977	68354	9836	6019	7642	20417	3997	20085	5807	2915	5188	1052	7815	17548	3421	6432	879	12356	4964	6996	2923	2384	2485	4474	7412	2593	9552	2216	3595	3778	1992	4487
Candidate_division_TM7_norank	0	14	81	121	18	196	128	60	44	49	160	99	414	27	0	1016	137	74	47	51	54	237	113	164	593	0	442	40	0	293	186	104	38	191	82	0	61	90	0	179	263	131	34	152	0	0
Clostridia	570130	476442	591975	558799	456621	665968	239573	564894	547774	576318	533480	678049	511633	661331	537826	614462	293007	470005	403202	487981	338866	481979	445469	541365	394199	174305	405274	327857	477842	452552	577589	486050	543484	333025	310737	337643	563668	183132	600424	550617	307454	353209	500241	381998	690829	418044
Cyanobacteria	0	142	17	37	0	0	113	2735	493	0	0	159	0	106	59	2860	0	57	0	30	0	37	0	46627	668	39	41	0	322	42	46	576	0	0	120	239	0	95	0	3283	0	0	1040	96	0	0
Deltaproteobacteria	1118	2419	69	0	2746	367	0	5871	19199	20899	17	13321	18	93	1171	0	471	1414	6972	1948	5262	0	1407	2890	1456	6209	21617	3547	6353	162	10625	2858	11993	4289	1506	5155	487	0	15050	2775	8210	12292	3196	21930	9789	23574
Erysipelotrichia	1586	11708	9767	1383	7493	3331	2116	12387	10139	9377	1942	10658	11671	42014	4044	11619	3731	5527	2933	1229	4087	3630	5305	14195	25101	8189	22648	22013	6721	7045	9492	27934	2504	20543	5787	24858	7871	3707	15391	1872	2876	15672	3907	8791	18778	44966
Fusobacteriia	0	15	0	0	290	0	22	0	0	0	242	13	0	0	0	0	24	263	26	0	0	0	0	51	0	0	318	0	0	690	0	0	44	405	0	2066	0	0	0	0	0	0	0	0	0	0
Gammaproteobacteria	2204	13346	1103	4635	12283	68896	1568	2519	39918	756	42104	180218	315991	40971	15622	131362	55295	78550	31663	20587	206053	1915	12873	40561	44704	37115	169786	9560	24191	220725	40491	15874	17001	129012	433162	48240	158041	11906	50461	67164	15545	192660	334	35301	24195	141546
Lentisphaeria	0	0	0	0	0	0	0	0	89	1876	0	0	0	0	0	0	240	0	0	0	0	0	103	0	89	0	0	0	0	0	0	0	0	0	0	0	0	0	79	0	0	0	0	43	0	0
Mollicutes	531	3925	21	54	18	253	0	13042	488	3567	0	192	0	85	9362	0	63	3164	923	164	0	0	127	965	4388	0	0	0	0	16709	32	0	0	0	1008	0	1752	37	13731	1192	0	0	0	0	8401	0
Negativicutes	28283	187237	45858	63262	67290	8092	332124	23675	69844	51576	42487	41688	89634	42413	43909	88713	39042	19766	73832	46061	81868	35732	33294	10280	32730	31070	56713	33641	27146	31270	2630	84390	27302	43131	23205	41346	26973	36875	31121	26798	34334	22101	155405	23966	12463	119687
Opitutae	0	0	0	0	0	0	0	21	60	780	0	0	0	0	0	0	0	0	0	0	0	0	0	0	0	0	0	0	0	0	0	0	0	0	0	0	0	0	0	0	0	0	0	0	0	0
Synergistia	0	20	0	52	0	0	0	0	0	105	216	52	0	0	49	0	0	0	0	0	0	0	550	0	239	12355	37	0	0	39	24841	0	0	0	0	0	0	0	2646	0	0	1271	0	0	249	0
Verrucomicrobiae	2839	1289	49	20	18	1075	0	40750	6255	649	18	12747	0	33	19749	53	0	32646	1566	117	612	0	390	90336	44	271534	3901	0	0	29	0	3691	0	0	5400	248964	0	93	709	6398	37	44	0	46395	21687	0
