# Supplementary material for: Alterations in the fecal microbiota of patients with spinal cord injury
Source: PLoS One. 2020 Aug 4;15(8):e0236470. doi: 10.1371/journal.pone.0236470 (PMC7402510; doi:10.1371/journal.pone.0236470)
Supplement: S1 File — SCI: Spinal cord injury group (Group A, N = 23); H: Healthy controls (Group B, N = 23). (ZIP) [file pone.0236470.s001.zip › Supporting Information/family.percents.xls]

OTUID	H0085	H0276	H0294	H0695	H0704	H0777	H0839	H0850	H1082	H1101	H1259	H1676	H1716	H1740	H1980	H2121	H2231	H2232	H2261	H2382	H2503	H2557	H2598	SCINDB_1	SCINDB_2	SCINDB_4	SCINDB_5	SCINDB_8	SCINDB_9	SCINDB_13	SCINDB_14	SCINDB_16	SCINDB_17	SCINDB_18	SCINDB_3	SCINDB_6	SCINDB_7	SCINDB_10	SCINDB_11	SCINDB_12	SCINDB_15	SCINDB_19	SCINDB_20	SCINDB_21	SCINDB_22	SCINDB_23
Acidaminococcaceae	0.000137	0.019546	0.041892	1.8e-05	1.7e-05	0.001161	0.002603	0.006977	0.008101	0.021152	0.040531	0.000101	0.006234	0.001727	0	3.8e-05	0.036506	0.016503	0.022691	0.020358	0.001404	2e-05	0.028281	0.003201	0.011763	0.027532	0.056597	0.033371	0.026766	0.005369	0.002559	0	0.027202	0.043022	0.022746	0.040694	0.000361	0.000201	0.030959	0.026245	0.032888	0.020099	0.02621	0.023893	0.012463	0.112273
Alcaligenaceae	0.015019	0.004739	0.000617	0.021482	0.008819	0.000293	0.004782	0.000617	0.012265	0.003977	0.022093	0.000273	0	0.005755	0.003859	0.068354	0.009836	0.00587	0.007625	0.020417	0.003997	0.020085	0.005731	0.000754	0.005188	0.001052	0.007815	0.017548	0.003282	0.006432	0.000311	0.012356	0.00437	0.006996	0.002923	0.002384	0.002485	0.004474	0.007148	0.002593	0.009511	0.002216	0.003559	0.003778	0.001878	0.004456
Anaeroplasmataceae	0	0	0	0	0	0	0	0	0	0	0	0	0	0	0	0	0	0.003064	0	0	0	0	0	4.3e-05	0	0	0	0	0	0.016709	3.2e-05	0	0	0	0	0	0	0	0	0	0	0	0	0	0	0
Bacteria_unclassified	0	0	0	0	0	0	0	0	0	0.00157	0	0	0	0	0	0	0	0	0	0	0	0	0	0	0	0	0	0	0	0	0	0	0.000507	0	0	0	0	0	0.004574	6.5e-05	0	0	0	0.000143	0.00134	6e-05
Bacteroidaceae	0.12786	0.054052	0.216319	0.288467	0.380243	0.075452	0.003465	0.073647	0.191427	0.167404	0.25282	0.011952	0.037395	0.091078	0.282556	0.012275	0.039121	0.275675	0.356838	0.358756	0.310079	0.385944	0.368172	0.060747	0.254779	0.222643	0.17926	0.408293	0.328667	0.212603	0.126102	0.24067	0.153453	0.437348	0.106027	0.183044	0.113176	0.317567	0.060981	0.043253	0.212082	0.37935	0.177109	0.286611	0.10285	0.09941
Bacteroidales_unclassified	0	0	0	0	0	0	0	0	0	0.001051	0	0	0	0	0	0	0	0	0	0	0	0	0	0	0	0	0	0	0	0	0	0	0	0	0	0	0	0	0.001034	0	0	0	0	0	0	0
Bacteroidetes_unclassified	0	0	0	0	0	0	0	0	0	0	0	0	0	0	0	0	0	0	0	0	0	0	0	0	0	0	0	0	0	0	0	0	0	0	0	5.1e-05	0	0	0	4e-05	0	0	0	0.001952	0	0
Bifidobacteriaceae	0.023121	0.121724	0.098573	0.032168	0.05084	0.126108	0.061892	0.160311	0.013306	0.032399	0.031437	0.018393	0.009323	0.065575	0.007511	0.052264	0.004778	0.009162	0.012173	0.00492	0.017654	0.066412	0.001213	0.014159	0.054333	0.052523	0.043666	0.048191	0	0.009419	0.0167	0.040096	0.000177	0.001474	0.023743	0.000416	0.035724	0.07499	0.000863	0.002769	0	0.00111	0.088719	0.048579	0.015199	0.003841
Candidate_division_TM7_norank	0	1.4e-05	8.1e-05	0.000121	1.8e-05	0.000196	0.000128	6e-05	4.4e-05	4.9e-05	0.00016	9.9e-05	0.000414	2.7e-05	0	0.001016	0.000137	7.4e-05	4.7e-05	5.1e-05	5.4e-05	0.000237	0.000113	0.000164	0.000593	0	0.000442	4e-05	0	0.000293	0.000186	0.000104	3.8e-05	0.000191	8.2e-05	0	6.1e-05	9e-05	0	0.000179	0.000263	0.000131	3.4e-05	0.000152	0	0
Carnobacteriaceae	0	0	6e-05	7.6e-05	0	0	0.000171	0	0	1.6e-05	3.9e-05	2e-05	9.4e-05	0.000221	3.7e-05	0.000233	1.9e-05	1.8e-05	0	0	3.8e-05	2.5e-05	0	0	3.8e-05	0	3e-05	0	0	0.000175	3.8e-05	3.3e-05	0	3.9e-05	7.5e-05	5.1e-05	7.6e-05	0	0	4e-05	0.000113	8.4e-05	0	0	0	0
Christensenellaceae	0.008618	0.028911	0.000377	6.7e-05	0.001806	0.013786	0.000123	0.045907	0.036661	0.035602	0.000107	0.047748	0	0.004926	0.031291	0	0.001115	0.031466	0.008186	0.025628	6.8e-05	0.000258	0.040099	0.045356	0.061432	0.009408	0.024636	0.002554	0.000945	0.001051	0.140533	0.001888	0.016367	0.000373	0.006262	0	0.016586	0.000115	0.051885	0.025934	0.001173	8.1e-05	0.005923	0.000476	0.074266	0.000448
Clostridiaceae_1	0.002151	0.002348	0.002647	0.000627	7.9e-05	0.000174	0.042592	0.001121	0.002686	0.000111	0.000219	0.021371	0.050617	0.00044	5.8e-05	0.003489	0.000832	0.001076	0.000695	0.000273	3.9e-05	0.000533	3.1e-05	0.002272	0.000341	3.7e-05	0.00903	0.000423	0	0.005815	0.000271	3.8e-05	0.000285	4.2e-05	0.000775	0	0.001797	0	0.000471	0.0033	3.3e-05	0	4e-05	0	0.000148	0.000218
Clostridiales_unclassified	0	0	0	0	0	0	0	0	0	0.000446	0	0	0	0	0	0	0	0	0	0	0	0	0	0.000816	0	2.8e-05	0	0	0	0	0	0	0	0	0	0	0	0	0.000185	0	0	0	0	0	0	0
Coriobacteriaceae	0.003822	0.072805	0.003714	0.001108	0.000775	0.016372	0.007928	0.015385	0.002286	0.007627	0.017188	0.016796	0.000472	0.001005	0.00477	0.000156	0.001242	0.008899	0.003215	0.001565	0.000654	5.9e-05	0.001584	0.00718	0.012579	0.023326	0.014505	0.00063	0.001798	0.001064	0.032949	0.011817	0.017895	0.001946	0.003173	0.002689	0.005307	0.003963	0.021423	0.001888	0.000184	0.002484	0.002615	0.010005	0.009162	0.009517
Coxiellaceae	0	0	0	0	0	0	0	0	0	0	0	0	0	0	0	0	0	0	0	0	0	0	0	0	0	0	0.001728	0	0	0	0	0	0	0	0	0	0	0	0	0	0	0	0	0	0	0
Cyanobacteria_norank	0	0.000142	1.7e-05	3.7e-05	0	0	0.000113	0	0	0	0	7.4e-05	0	0.000106	5.9e-05	0.00286	0	0	0	3e-05	0	3.7e-05	0	0	0.000668	3.9e-05	4.1e-05	0	0.000322	0	4.6e-05	0	0	0	0.00012	0.000239	0	4.9e-05	0	0.000132	0	0	0	9.6e-05	0	0
Defluviitaleaceae	0.002733	0.000151	0.000913	0.00434	0.000261	0.007953	0.003704	0.001617	0.000846	0.002558	0.003966	0.003324	0.001014	0.000687	0.00324	0.01043	0.000903	0.003513	0.002228	0.004006	0.003632	0.001873	0.004652	0.004039	0.001053	0.001262	0.015439	0.014944	0.014226	0.002052	0.000956	0.030528	0.002274	0.000559	0.004093	0.000198	0.00085	0.003552	0.00404	0.00771	0.003371	0.000129	0.010762	0.010609	0.000782	0.001648
Desulfovibrionaceae	0.001118	0.002419	6.9e-05	0	0.002746	0.000367	0	0.005871	0.019199	0.020899	1.7e-05	0.013321	1.8e-05	9.3e-05	0.001171	0	0.000471	0.001414	0.006972	0.001948	0.005262	0	0.001407	0.00289	0.001456	0.006209	0.021617	0.003547	0.006353	0.000162	0.010625	0.002858	0.011993	0.004289	0.001506	0.005155	0.000487	0	0.01505	0.002775	0.00821	0.012292	0.003196	0.02193	0.009789	0.023574
Enterobacteriaceae	0.001635	0.013346	0.000207	0.002433	0.005558	0.068163	0.000387	0.002519	0.035733	0.000701	0.041901	0.18005	0.311748	0.017554	0.011595	0.130835	0.055246	0.0761	0.03108	0.020566	0.205996	0.000725	0.012512	0.040561	0.044704	0.037115	0.168058	0.00956	0.024191	0.19994	0.040491	0.015874	0.017001	0.129012	0.433122	0.04824	0.156057	0.011834	0.049567	0.066385	0.01428	0.192075	0.000334	0.035301	0.024195	0.141546
Enterococcaceae	0	0.000487	0	0	0	0	0	0	4.5e-05	0.000172	0.001177	0	3.4e-05	4.8e-05	0	0.000615	2.1e-05	5.2e-05	0	0	0.000652	0	0	0	0	0.000146	0.000309	0	0.000217	0.001147	4.3e-05	7.1e-05	0	0.000152	0.000224	0.01362	9.9e-05	9.6e-05	0.002015	0.000155	4e-05	0	0	0	0	0.11318
Erysipelotrichaceae	0.001586	0.011708	0.009767	0.001383	0.007493	0.003331	0.002116	0.012387	0.010139	0.009377	0.001942	0.010658	0.011671	0.042014	0.004044	0.011619	0.003731	0.005527	0.002933	0.001229	0.004087	0.00363	0.005305	0.014195	0.025101	0.008189	0.022648	0.022013	0.006721	0.007045	0.009492	0.027934	0.002504	0.020543	0.005787	0.024858	0.007871	0.003707	0.015391	0.001872	0.002876	0.015672	0.003907	0.008791	0.018778	0.044966
Eubacteriaceae	0	0	0	0	0	0	0	0	0	0	4.7e-05	0	0	0	0	0	0	0	0	0	0	0	0	4.2e-05	0.001844	0.000189	6.6e-05	0.000276	0.001063	0	3.5e-05	0	0	0	4.2e-05	0.000197	0	0	0	0	0	9.6e-05	0	0.000797	0	0.000699
Family_XI	0	0	0	1.4e-05	0	0	1.8e-05	0	0	0	0	0	0	0	0	0	0	0	0	0	1.9e-05	0	0	3.3e-05	0	8.1e-05	4.6e-05	0	0	0	0	0	0	3.5e-05	4.6e-05	0.000567	0	0	0.000213	0	0	0	0	0	0	0
Family_XIII	0.000969	0.001851	0.000536	0	0.000306	0.000393	4e-05	0.003033	0.000685	0.003125	0.000123	0.001015	0	0.000772	0.00067	0	0.00025	0.000159	0.00075	0.000445	0.001006	8.7e-05	0.000807	0.005839	0.004282	0.002086	0.002904	0.00167	0.002168	0.000179	0.001202	0.002357	0.001394	7.7e-05	0.002698	0	0.000671	0	0.00324	0.001173	0.001132	0	0.003593	0.000985	0.003542	0
Fusobacteriaceae	0	1.5e-05	0	0	0.00029	0	2.2e-05	0	0	0	0.000242	1.3e-05	0	0	0	0	2.4e-05	0.000263	2.6e-05	0	0	0	0	5.1e-05	0	0	0.000318	0	0	0.00069	0	0	4.4e-05	0.000405	0	0.002066	0	0	0	0	0	0	0	0	0	0
Gastranaerophilales_norank	0	0	0	0	0	0	0	0.002735	0.000493	0	0	8.5e-05	0	0	0	0	0	5.7e-05	0	0	0	0	0	0.046627	0	0	0	0	0	4.2e-05	0	0.000576	0	0	0	0	0	4.6e-05	0	0.003151	0	0	0.00104	0	0	0
Lachnospiraceae	0.240621	0.187067	0.211369	0.275632	0.119706	0.26781	0.064477	0.09872	0.239105	0.15032	0.134696	0.198303	0.235067	0.300091	0.300081	0.584883	0.121992	0.199812	0.240456	0.229407	0.177796	0.173728	0.17601	0.123942	0.077343	0.059778	0.147832	0.138958	0.184618	0.29613	0.074853	0.230577	0.176938	0.244362	0.127495	0.233083	0.209834	0.116981	0.171471	0.204903	0.139968	0.183504	0.150769	0.153732	0.103242	0.146148
Lactobacillaceae	0.006121	0.031728	0.00658	0.015344	0.00109	0.012061	0.034493	0.009005	0.000133	0.008316	3.6e-05	0.003771	0	0.000489	0.001979	0.01219	0.000154	0.003037	0.000125	0.021733	0.00242	0	4.6e-05	0.000128	0.000575	0.026462	6e-05	0.000127	0.002947	0.003539	0.01679	0	0	0.000403	0.000519	0.025261	0.006538	0	0	0.01914	0.002205	0	0.000885	0.000179	0.001664	0
Leuconostocaceae	3.4e-05	5e-05	0.00012	0	3.2e-05	0.000118	0	6.8e-05	8.2e-05	8e-05	0.00116	0	3e-05	0.000981	2.9e-05	0.000402	0.000116	0.000783	0.000136	2.5e-05	0.000478	0.000111	3.9e-05	8.3e-05	5e-05	0	0.0014	0	0.000358	0.001841	0	3.6e-05	0	0	0.00027	0	9.9e-05	0	4e-05	2.9e-05	0.000103	0.000701	0	0.000771	0	3.6e-05
Nocardiaceae	7.3e-05	1.8e-05	1.9e-05	1.1e-05	2.3e-05	0.000121	0.000146	0.000104	9.1e-05	1.5e-05	6.3e-05	0.000103	0.000239	0	7.9e-05	4.3e-05	7.6e-05	3.5e-05	2.4e-05	0.000104	2.7e-05	5.7e-05	2.2e-05	0	0	0	0	0	0	0	0	0	0	0	0	0	0	0	0	0	0	0	0	0	0	0
Oxalobacteraceae	0.000148	0	0	0	0	7.7e-05	0	0.00067	3.4e-05	0.000366	0	0	0	0	0.000118	0	0	0.000149	1.7e-05	0	0	0	7.6e-05	0.002161	0	0	0	0	0.000139	0	0.000568	0	0.000594	0	0	0	0	0	0.000264	0	4.1e-05	0	3.6e-05	0	0.000114	3.1e-05
Pasteurellaceae	0.000569	0	0.000896	0.002202	0.006725	0.000733	0.001181	0	0.004185	5.5e-05	0.000203	0.000168	0.004243	0.023417	0.004027	0.000527	4.9e-05	0.00245	0.000583	2.1e-05	5.7e-05	0.00119	0.000361	0	0	0	0	0	0	0.020785	0	0	0	0	4e-05	0	0.001984	7.2e-05	0.000894	0.000779	0.001265	0.000585	0	0	0	0
Peptococcaceae	0.000135	7.1e-05	0	0	0	5e-05	0	0.000531	0.000171	0.00042	0	2.6e-05	0	0	0.000247	0	3.9e-05	0.000102	0.000185	0	0	0	0	0.002503	0.000717	8.2e-05	0	0	0	0.000152	0.00158	3.8e-05	0.001547	0	0.000361	0	0	0	0.00037	0.000364	0	0	0	0.000102	0.000453	0
Peptostreptococcaceae	0.000627	0.004601	0.010117	0.000757	0.001747	0.002412	0.00977	0.000737	0.002916	0.00032	0.001206	0.020866	0.021418	0.0022	0.001181	0	0.001291	0.001848	0.002342	0.00071	0.00046	0.000877	0	0.002495	0.001924	0.001716	0.006485	0.001471	0.002596	0.004486	0.008872	0.000489	0.00382	0.001292	0.003442	0.00055	0.001812	0.001053	0.000153	0.000644	0.000689	0.00343	3.5e-05	0.001927	0.001516	0.000703
Porphyromonadaceae	0.016008	0.004199	0.010207	0.007958	0.003741	0.007628	0.000149	0.043088	0.039996	0.024743	0.027312	0.001263	0.001164	0.002642	0.018418	0.000509	0.003701	0.014932	0.031803	0.014747	0.007552	0.003019	0.033734	0.010384	0.135179	0.048213	0.037341	0.05231	0.084962	0.004269	0.08605	0.022603	0.055822	0.019019	0.042619	0.026636	0.006119	0.361269	0.035778	0.025623	0.007147	0.007819	0.022337	0.039013	0.028287	0.015704
Prevotellaceae	0.176344	0.001884	0.001851	0.000274	0.002004	0.000199	0.309779	0.003046	0.020984	0.047075	0.000764	0.000113	6e-05	0.004153	3.7e-05	0.000101	0.546254	0.033221	0.034882	0.000519	0.000418	0.000136	0.017688	0.000226	0.004874	0.006205	0.00465	0.01999	0.000105	0.018649	0.000597	0.011612	0.081345	0.001836	0.000248	0.000154	0.065313	0.000306	0.104605	0.22563	0.39073	0	0.022011	0.017067	0.025405	0.003353
RF9_norank	0.000531	0.003925	2.1e-05	5.4e-05	1.8e-05	0.000253	0	0.013042	0.000488	0.003567	0	0.000192	0	8.5e-05	0.009362	0	6.3e-05	0.0001	0.000923	0.000164	0	0	0.000127	0.000922	0.004388	0	0	0	0	0	0	0	0	0	0.001008	0	0.001752	3.7e-05	0.013731	0.001192	0	0	0	0	0.008401	0
Rhodospirillaceae	0.000142	0	0	0	0	0.000192	0	0.002535	0.002634	0.000245	0	3.9e-05	2.3e-05	0	0.028567	0	2.5e-05	0.026769	0.005765	0.01085	0	3.5e-05	0.000479	0.000376	4.4e-05	0	0	0	0	0.000154	0	0.000677	0	0	0	0	0	0	0	0.000145	0	0	0.001449	4.4e-05	0.000754	0
Rikenellaceae	0.023517	0.009451	0.011835	0	0.003949	0.01274	0.000165	0.017851	0.021522	0.01486	0.023997	0.000855	3.4e-05	0.009904	0.019361	1.8e-05	0.00223	0.009343	0.0259	0.008012	0.014801	0	0.050151	0.155916	0.026734	0.059209	0.021469	0.055758	0.033125	0.001807	0.045959	0.02624	0.083297	0	0.037951	0.034672	0.003889	9.3e-05	0.027766	0.017024	0.002284	0.008504	0.016884	0.072664	0.016504	0.002131
Ruminococcaceae	0.313877	0.251442	0.366016	0.277362	0.332684	0.37339	0.118849	0.412719	0.264637	0.383416	0.393116	0.385396	0.203517	0.352215	0.201058	0.01566	0.166567	0.232029	0.14836	0.226751	0.155846	0.304623	0.22387	0.352256	0.245151	0.099638	0.198836	0.167561	0.272226	0.142687	0.348992	0.220135	0.340859	0.086285	0.165523	0.103048	0.33209	0.061431	0.366344	0.306589	0.161088	0.165969	0.329119	0.21337	0.50688	0.26818
S24-7	0.001083	1.7e-05	6.2e-05	0	0	0	0	0.006511	0	0.023929	0	0.008805	0	0.025425	5e-06	0	0	0	0	0	0	0	0.020011	0	0	0	0	0	0	3.9e-05	0	0.012172	0	0	0	4.3e-05	3.3e-05	4e-05	0.003109	3.7e-05	0.004924	0	0	0.000115	0.010356	3.6e-05
Streptococcaceae	1.7e-05	0.002289	0.001103	0.004749	0.001707	0.000461	0.001386	0.001208	0.000892	0.000203	0.001248	0.000421	0.021771	0.005651	0.000883	0.002755	0.000417	0.000589	0.000333	0.000184	0.004428	0.000587	0.001423	0.000452	0.001416	0.019405	0.008718	0.000495	0.001825	0.009306	0.007961	0.00014	0.000174	0.000191	0.001221	0.002468	0.002289	0.001267	0.000788	0.001291	0.001917	0.000352	0.000239	0.000407	9.6e-05	0.000428
Synergistaceae	0	2e-05	0	5.2e-05	0	0	0	0	0	0.000105	0.000216	5.2e-05	0	0	4.9e-05	0	0	0	0	0	0	0	0.00055	0	0.000239	0.012355	3.7e-05	0	0	3.9e-05	0.024841	0	0	0	0	0	0	0	0.002646	0	0	0.001271	0	0	0.000249	0
Veillonellaceae	0.028146	0.167691	0.003966	0.063244	0.067273	0.006931	0.329521	0.016698	0.061743	0.030424	0.001956	0.041587	0.0834	0.040686	0.043909	0.088675	0.002536	0.003263	0.051141	0.025703	0.080464	0.035712	0.005013	0.007079	0.020967	0.003538	0.000116	0.00027	0.00038	0.025901	7.1e-05	0.08439	0.0001	0.000109	0.000459	0.000652	0.026612	0.036674	0.000162	0.000553	0.001446	0.002002	0.129195	7.3e-05	0	0.007414
Verrucomicrobiaceae	0.002839	0.001289	4.9e-05	2e-05	1.8e-05	0.001075	0	0.04075	0.006255	0.000649	1.8e-05	0.012747	0	3.3e-05	0.019749	5.3e-05	0	0.032646	0.001566	0.000117	0.000612	0	0.00039	0.090336	4.4e-05	0.271534	0.003901	0	0	2.9e-05	0	0.003691	0	0	0.0054	0.248964	0	9.3e-05	0.000709	0.006398	3.7e-05	4.4e-05	0	0.046395	0.021687	0
Victivallaceae	0	0	0	0	0	0	0	0	8.9e-05	0.001876	0	0	0	0	0	0	0.00024	0	0	0	0	0	0.000103	0	8.9e-05	0	0	0	0	0	0	0	0	0	0	0	0	0	7.9e-05	0	0	0	0	4.3e-05	0	0
vadinBB60	0.000399	0	0	0	3.2e-05	0	0	0.000509	6.7e-05	0	0	0	0	0	0	0	1.8e-05	0	0	0.000761	0	0	0	0.001772	0.000112	0	0	0	0	0	0.000295	0	0	0	0	0	2.8e-05	0	0.002052	0	0	0	0	0	0	0
vadinHA64_norank	0	0	0	0	0	0	0	2.1e-05	6e-05	0.00078	0	0	0	0	0	0	0	0	0	0	0	0	0	0	0	0	0	0	0	0	0	0	0	0	0	0	0	0	0	0	0	0	0	0	0	0
