# Supplementary material for: Alterations in the fecal microbiota of patients with spinal cord injury
Source: PLoS One. 2020 Aug 4;15(8):e0236470. doi: 10.1371/journal.pone.0236470 (PMC7402510; doi:10.1371/journal.pone.0236470)
Supplement: S1 File — SCI: Spinal cord injury group (Group A, N = 23); H: Healthy controls (Group B, N = 23). (ZIP) [file pone.0236470.s001.zip › Supporting Information/family.xls]

OTUID	H0085	H0276	H0294	H0695	H0704	H0777	H0839	H0850	H1082	H1101	H1259	H1676	H1716	H1740	H1980	H2121	H2231	H2232	H2261	H2382	H2503	H2557	H2598	SCINDB_1	SCINDB_2	SCINDB_4	SCINDB_5	SCINDB_8	SCINDB_9	SCINDB_13	SCINDB_14	SCINDB_16	SCINDB_17	SCINDB_18	SCINDB_3	SCINDB_6	SCINDB_7	SCINDB_10	SCINDB_11	SCINDB_12	SCINDB_15	SCINDB_19	SCINDB_20	SCINDB_21	SCINDB_22	SCINDB_23
Acidaminococcaceae	137	19546	41892	18	17	1161	2603	6977	8101	21152	40531	101	6234	1727	0	38	36506	16503	22691	20358	1404	20	28281	3201	11763	27532	56597	33371	26766	5369	2559	0	27202	43022	22746	40694	361	201	30959	26245	32888	20099	26210	23893	12463	112273
Alcaligenaceae	15019	4739	617	21482	8819	293	4782	617	12265	3977	22093	273	0	5755	3859	68354	9836	5870	7625	20417	3997	20085	5731	754	5188	1052	7815	17548	3282	6432	311	12356	4370	6996	2923	2384	2485	4474	7148	2593	9511	2216	3559	3778	1878	4456
Anaeroplasmataceae	0	0	0	0	0	0	0	0	0	0	0	0	0	0	0	0	0	3064	0	0	0	0	0	43	0	0	0	0	0	16709	32	0	0	0	0	0	0	0	0	0	0	0	0	0	0	0
Bacteria_unclassified	0	0	0	0	0	0	0	0	0	1570	0	0	0	0	0	0	0	0	0	0	0	0	0	0	0	0	0	0	0	0	0	0	507	0	0	0	0	0	4574	65	0	0	0	143	1340	60
Bacteroidaceae	127860	54052	216319	288467	380243	75452	3465	73647	191427	167404	252820	11952	37395	91078	282556	12275	39121	275675	356838	358756	310079	385944	368172	60747	254779	222643	179260	408293	328667	212603	126102	240670	153453	437348	106027	183044	113176	317567	60981	43253	212082	379350	177109	286611	102850	99410
Bacteroidales_unclassified	0	0	0	0	0	0	0	0	0	1051	0	0	0	0	0	0	0	0	0	0	0	0	0	0	0	0	0	0	0	0	0	0	0	0	0	0	0	0	1034	0	0	0	0	0	0	0
Bacteroidetes_unclassified	0	0	0	0	0	0	0	0	0	0	0	0	0	0	0	0	0	0	0	0	0	0	0	0	0	0	0	0	0	0	0	0	0	0	0	51	0	0	0	40	0	0	0	1952	0	0
Bifidobacteriaceae	23121	121724	98573	32168	50840	126108	61892	160311	13306	32399	31437	18393	9323	65575	7511	52264	4778	9162	12173	4920	17654	66412	1213	14159	54333	52523	43666	48191	0	9419	16700	40096	177	1474	23743	416	35724	74990	863	2769	0	1110	88719	48579	15199	3841
Candidate_division_TM7_norank	0	14	81	121	18	196	128	60	44	49	160	99	414	27	0	1016	137	74	47	51	54	237	113	164	593	0	442	40	0	293	186	104	38	191	82	0	61	90	0	179	263	131	34	152	0	0
Carnobacteriaceae	0	0	60	76	0	0	171	0	0	16	39	20	94	221	37	233	19	18	0	0	38	25	0	0	38	0	30	0	0	175	38	33	0	39	75	51	76	0	0	40	113	84	0	0	0	0
Christensenellaceae	8618	28911	377	67	1806	13786	123	45907	36661	35602	107	47748	0	4926	31291	0	1115	31466	8186	25628	68	258	40099	45356	61432	9408	24636	2554	945	1051	140533	1888	16367	373	6262	0	16586	115	51885	25934	1173	81	5923	476	74266	448
Clostridiaceae_1	2151	2348	2647	627	79	174	42592	1121	2686	111	219	21371	50617	440	58	3489	832	1076	695	273	39	533	31	2272	341	37	9030	423	0	5815	271	38	285	42	775	0	1797	0	471	3300	33	0	40	0	148	218
Clostridiales_unclassified	0	0	0	0	0	0	0	0	0	446	0	0	0	0	0	0	0	0	0	0	0	0	0	816	0	28	0	0	0	0	0	0	0	0	0	0	0	0	185	0	0	0	0	0	0	0
Coriobacteriaceae	3822	72805	3714	1108	775	16372	7928	15385	2286	7627	17188	16796	472	1005	4770	156	1242	8899	3215	1565	654	59	1584	7180	12579	23326	14505	630	1798	1064	32949	11817	17895	1946	3173	2689	5307	3963	21423	1888	184	2484	2615	10005	9162	9517
Coxiellaceae	0	0	0	0	0	0	0	0	0	0	0	0	0	0	0	0	0	0	0	0	0	0	0	0	0	0	1728	0	0	0	0	0	0	0	0	0	0	0	0	0	0	0	0	0	0	0
Cyanobacteria_norank	0	142	17	37	0	0	113	0	0	0	0	74	0	106	59	2860	0	0	0	30	0	37	0	0	668	39	41	0	322	0	46	0	0	0	120	239	0	49	0	132	0	0	0	96	0	0
Defluviitaleaceae	2733	151	913	4340	261	7953	3704	1617	846	2558	3966	3324	1014	687	3240	10430	903	3513	2228	4006	3632	1873	4652	4039	1053	1262	15439	14944	14226	2052	956	30528	2274	559	4093	198	850	3552	4040	7710	3371	129	10762	10609	782	1648
Desulfovibrionaceae	1118	2419	69	0	2746	367	0	5871	19199	20899	17	13321	18	93	1171	0	471	1414	6972	1948	5262	0	1407	2890	1456	6209	21617	3547	6353	162	10625	2858	11993	4289	1506	5155	487	0	15050	2775	8210	12292	3196	21930	9789	23574
Enterobacteriaceae	1635	13346	207	2433	5558	68163	387	2519	35733	701	41901	180050	311748	17554	11595	130835	55246	76100	31080	20566	205996	725	12512	40561	44704	37115	168058	9560	24191	199940	40491	15874	17001	129012	433122	48240	156057	11834	49567	66385	14280	192075	334	35301	24195	141546
Enterococcaceae	0	487	0	0	0	0	0	0	45	172	1177	0	34	48	0	615	21	52	0	0	652	0	0	0	0	146	309	0	217	1147	43	71	0	152	224	13620	99	96	2015	155	40	0	0	0	0	113180
Erysipelotrichaceae	1586	11708	9767	1383	7493	3331	2116	12387	10139	9377	1942	10658	11671	42014	4044	11619	3731	5527	2933	1229	4087	3630	5305	14195	25101	8189	22648	22013	6721	7045	9492	27934	2504	20543	5787	24858	7871	3707	15391	1872	2876	15672	3907	8791	18778	44966
Eubacteriaceae	0	0	0	0	0	0	0	0	0	0	47	0	0	0	0	0	0	0	0	0	0	0	0	42	1844	189	66	276	1063	0	35	0	0	0	42	197	0	0	0	0	0	96	0	797	0	699
Family_XI	0	0	0	14	0	0	18	0	0	0	0	0	0	0	0	0	0	0	0	0	19	0	0	33	0	81	46	0	0	0	0	0	0	35	46	567	0	0	213	0	0	0	0	0	0	0
Family_XIII	969	1851	536	0	306	393	40	3033	685	3125	123	1015	0	772	670	0	250	159	750	445	1006	87	807	5839	4282	2086	2904	1670	2168	179	1202	2357	1394	77	2698	0	671	0	3240	1173	1132	0	3593	985	3542	0
Fusobacteriaceae	0	15	0	0	290	0	22	0	0	0	242	13	0	0	0	0	24	263	26	0	0	0	0	51	0	0	318	0	0	690	0	0	44	405	0	2066	0	0	0	0	0	0	0	0	0	0
Gastranaerophilales_norank	0	0	0	0	0	0	0	2735	493	0	0	85	0	0	0	0	0	57	0	0	0	0	0	46627	0	0	0	0	0	42	0	576	0	0	0	0	0	46	0	3151	0	0	1040	0	0	0
Lachnospiraceae	240621	187067	211369	275632	119706	267810	64477	98720	239105	150320	134696	198303	235067	300091	300081	584883	121992	199812	240456	229407	177796	173728	176010	123942	77343	59778	147832	138958	184618	296130	74853	230577	176938	244362	127495	233083	209834	116981	171471	204903	139968	183504	150769	153732	103242	146148
Lactobacillaceae	6121	31728	6580	15344	1090	12061	34493	9005	133	8316	36	3771	0	489	1979	12190	154	3037	125	21733	2420	0	46	128	575	26462	60	127	2947	3539	16790	0	0	403	519	25261	6538	0	0	19140	2205	0	885	179	1664	0
Leuconostocaceae	34	50	120	0	32	118	0	68	82	80	1160	0	30	981	29	402	116	783	136	25	478	111	39	83	50	0	1400	0	358	1841	0	36	0	0	270	0	99	0	40	29	103	701	0	771	0	36
Nocardiaceae	73	18	19	11	23	121	146	104	91	15	63	103	239	0	79	43	76	35	24	104	27	57	22	0	0	0	0	0	0	0	0	0	0	0	0	0	0	0	0	0	0	0	0	0	0	0
Oxalobacteraceae	148	0	0	0	0	77	0	670	34	366	0	0	0	0	118	0	0	149	17	0	0	0	76	2161	0	0	0	0	139	0	568	0	594	0	0	0	0	0	264	0	41	0	36	0	114	31
Pasteurellaceae	569	0	896	2202	6725	733	1181	0	4185	55	203	168	4243	23417	4027	527	49	2450	583	21	57	1190	361	0	0	0	0	0	0	20785	0	0	0	0	40	0	1984	72	894	779	1265	585	0	0	0	0
Peptococcaceae	135	71	0	0	0	50	0	531	171	420	0	26	0	0	247	0	39	102	185	0	0	0	0	2503	717	82	0	0	0	152	1580	38	1547	0	361	0	0	0	370	364	0	0	0	102	453	0
Peptostreptococcaceae	627	4601	10117	757	1747	2412	9770	737	2916	320	1206	20866	21418	2200	1181	0	1291	1848	2342	710	460	877	0	2495	1924	1716	6485	1471	2596	4486	8872	489	3820	1292	3442	550	1812	1053	153	644	689	3430	35	1927	1516	703
Porphyromonadaceae	16008	4199	10207	7958	3741	7628	149	43088	39996	24743	27312	1263	1164	2642	18418	509	3701	14932	31803	14747	7552	3019	33734	10384	135179	48213	37341	52310	84962	4269	86050	22603	55822	19019	42619	26636	6119	361269	35778	25623	7147	7819	22337	39013	28287	15704
Prevotellaceae	176344	1884	1851	274	2004	199	309779	3046	20984	47075	764	113	60	4153	37	101	546254	33221	34882	519	418	136	17688	226	4874	6205	4650	19990	105	18649	597	11612	81345	1836	248	154	65313	306	104605	225630	390730	0	22011	17067	25405	3353
RF9_norank	531	3925	21	54	18	253	0	13042	488	3567	0	192	0	85	9362	0	63	100	923	164	0	0	127	922	4388	0	0	0	0	0	0	0	0	0	1008	0	1752	37	13731	1192	0	0	0	0	8401	0
Rhodospirillaceae	142	0	0	0	0	192	0	2535	2634	245	0	39	23	0	28567	0	25	26769	5765	10850	0	35	479	376	44	0	0	0	0	154	0	677	0	0	0	0	0	0	0	145	0	0	1449	44	754	0
Rikenellaceae	23517	9451	11835	0	3949	12740	165	17851	21522	14860	23997	855	34	9904	19361	18	2230	9343	25900	8012	14801	0	50151	155916	26734	59209	21469	55758	33125	1807	45959	26240	83297	0	37951	34672	3889	93	27766	17024	2284	8504	16884	72664	16504	2131
Ruminococcaceae	313877	251442	366016	277362	332684	373390	118849	412719	264637	383416	393116	385396	203517	352215	201058	15660	166567	232029	148360	226751	155846	304623	223870	352256	245151	99638	198836	167561	272226	142687	348992	220135	340859	86285	165523	103048	332090	61431	366344	306589	161088	165969	329119	213370	506880	268180
S24-7	1083	17	62	0	0	0	0	6511	0	23929	0	8805	0	25425	5	0	0	0	0	0	0	0	20011	0	0	0	0	0	0	39	0	12172	0	0	0	43	33	40	3109	37	4924	0	0	115	10356	36
Streptococcaceae	17	2289	1103	4749	1707	461	1386	1208	892	203	1248	421	21771	5651	883	2755	417	589	333	184	4428	587	1423	452	1416	19405	8718	495	1825	9306	7961	140	174	191	1221	2468	2289	1267	788	1291	1917	352	239	407	96	428
Synergistaceae	0	20	0	52	0	0	0	0	0	105	216	52	0	0	49	0	0	0	0	0	0	0	550	0	239	12355	37	0	0	39	24841	0	0	0	0	0	0	0	2646	0	0	1271	0	0	249	0
Veillonellaceae	28146	167691	3966	63244	67273	6931	329521	16698	61743	30424	1956	41587	83400	40686	43909	88675	2536	3263	51141	25703	80464	35712	5013	7079	20967	3538	116	270	380	25901	71	84390	100	109	459	652	26612	36674	162	553	1446	2002	129195	73	0	7414
Verrucomicrobiaceae	2839	1289	49	20	18	1075	0	40750	6255	649	18	12747	0	33	19749	53	0	32646	1566	117	612	0	390	90336	44	271534	3901	0	0	29	0	3691	0	0	5400	248964	0	93	709	6398	37	44	0	46395	21687	0
Victivallaceae	0	0	0	0	0	0	0	0	89	1876	0	0	0	0	0	0	240	0	0	0	0	0	103	0	89	0	0	0	0	0	0	0	0	0	0	0	0	0	79	0	0	0	0	43	0	0
vadinBB60	399	0	0	0	32	0	0	509	67	0	0	0	0	0	0	0	18	0	0	761	0	0	0	1772	112	0	0	0	0	0	295	0	0	0	0	0	28	0	2052	0	0	0	0	0	0	0
vadinHA64_norank	0	0	0	0	0	0	0	21	60	780	0	0	0	0	0	0	0	0	0	0	0	0	0	0	0	0	0	0	0	0	0	0	0	0	0	0	0	0	0	0	0	0	0	0	0	0
