# Supplementary material for: Alterations in the fecal microbiota of patients with spinal cord injury
Source: PLoS One. 2020 Aug 4;15(8):e0236470. doi: 10.1371/journal.pone.0236470 (PMC7402510; doi:10.1371/journal.pone.0236470)
Supplement: S1 File — SCI: Spinal cord injury group (Group A, N = 23); H: Healthy controls (Group B, N = 23). (ZIP) [file pone.0236470.s001.zip › Supporting Information/genus.percents.xls]

OTUID	H0085	H0276	H0294	H0695	H0704	H0777	H0839	H0850	H1082	H1101	H1259	H1676	H1716	H1740	H1980	H2121	H2231	H2232	H2261	H2382	H2503	H2557	H2598	SCINDB_1	SCINDB_2	SCINDB_4	SCINDB_5	SCINDB_8	SCINDB_9	SCINDB_13	SCINDB_14	SCINDB_16	SCINDB_17	SCINDB_18	SCINDB_3	SCINDB_6	SCINDB_7	SCINDB_10	SCINDB_11	SCINDB_12	SCINDB_15	SCINDB_19	SCINDB_20	SCINDB_21	SCINDB_22	SCINDB_23
Adlercreutzia	4.4e-05	0.000724	0	0	0.000113	0.000102	0	0.000225	0.000123	2.4e-05	0	0.001092	0	0.000413	0.000153	0	8e-05	0.000204	0.000621	6.4e-05	1.3e-05	0	0.000268	0.003847	0	0.000828	0.004822	0	0	0.000342	0.000793	0.001224	3.7e-05	0	0	0.000101	0.000317	0	0.000188	0.000418	0	0	0.001044	0	7e-05	0
Akkermansia	0.002839	0.001289	4.9e-05	2e-05	1.8e-05	0.001075	0	0.04075	0.006255	0.000649	1.8e-05	0.012747	0	3.3e-05	0.019749	5.3e-05	0	0.032646	0.001566	0.000117	0.000612	0	0.00039	0.090336	4.4e-05	0.271534	0.003901	0	0	2.9e-05	0	0.003691	0	0	0.0054	0.248964	0	9.3e-05	0.000709	0.006398	3.7e-05	4.4e-05	0	0.046395	0.021687	0
Alistipes	0.023517	0.009451	0.011835	0	0.003949	0.01274	0.000165	0.017851	0.021522	0.01486	0.023997	0.000855	3.4e-05	0.009904	0.019361	1.8e-05	0.00223	0.009343	0.0259	0.008012	0.014801	0	0.050151	0.155916	0.026734	0.059209	0.021469	0.055758	0.033125	0.001807	0.045959	0.02624	0.083297	0	0.037951	0.034672	0.003889	9.3e-05	0.022683	0.017024	0.002284	0.008504	0.016884	0.072664	0.016504	0.002131
Allisonella	0.000339	0	0	0	0	0	0.00077	0	0	0.000165	0	0	0	0	0	0	0	0.000305	0	0	0	0	0	0	0	0	0	0	0	0	0	0	0	0	0	0	3.9e-05	0	0	0	0	0	0	0	0	0.003369
Alloprevotella	0	0	0	2.2e-05	0	0	0	0	0	0	0	0	0	0	0	0	0	0	0	0	0	0	0	0	0	0	0	4.4e-05	0	0.000361	0	0	0	0	0	0	0	4.4e-05	0.014369	3.3e-05	0.023386	0	0	0	0	0
Anaerococcus	0	0	0	0	0	0	0	0	0	0	0	0	0	0	0	0	0	0	0	0	0	0	0	3.3e-05	0	0	0	0	0	0	0	0	0	3.5e-05	4.6e-05	0.00033	0	0	0.000148	0	0	0	0	0	0	0
Anaerofilum	0	0	0	0	0	0	0	0	0	0	0	9e-06	0	0	0	0	0	0	0	0	0	0	0	0	0.000188	0	0	0	0	0	0	5.8e-05	0	0	4.4e-05	0	0	0	0.000125	4.2e-05	0	0	0	0	0	0
Anaerofustis	0	0	0	0	0	0	0	0	0	0	4.7e-05	0	0	0	0	0	0	0	0	0	0	0	0	4.2e-05	0	0	6.6e-05	0	0	0	3.5e-05	0	0	0	0	0	0	0	0	0	0	9.6e-05	0	0.000797	0	0
Anaeroplasma	0	0	0	0	0	0	0	0	0	0	0	0	0	0	0	0	0	0.003064	0	0	0	0	0	4.3e-05	0	0	0	0	0	0.016709	3.2e-05	0	0	0	0	0	0	0	0	0	0	0	0	0	0	0
Anaerostipes	0.002475	0.00217	0.002033	0.003491	0.002354	0.012456	0.00463	0.006773	0.002558	0.001086	0.014048	0.001805	0.00225	0.00266	0.006283	0.059436	0.004402	0.001308	0.001827	0.002468	0.009058	0.026647	0.013807	0.009807	0.004253	0.001236	0.004286	0.023771	0.00696	0.019048	0.002259	0.003743	0.003447	0.00494	0.001978	0.000105	0.001201	0	2.9e-05	0.004243	0.004462	0.000489	0.00453	0.003201	0.001195	3.7e-05
Anaerotruncus	0.00105	0.000594	0.001816	0	0.000311	4.8e-05	0	0.005875	0.000733	0.012183	0.001279	0.000163	0.000408	1.6e-05	0.004085	6.3e-05	0.000183	0.000636	0.000874	0.000351	0.001118	0	0.003302	0.008212	0.004959	0.004527	0.003627	0.000977	0.00292	0	0.004943	0.000703	0.014096	0.001572	0.001647	0.000398	0.00027	0.003436	0.005412	0.003049	0.000854	0.00068	0	0.011659	0.049538	0.005597
Bacteria_unclassified	0	0	0	0	0	0	0	0	0	0.00157	0	0	0	0	0	0	0	0	0	0	0	0	0	0	0	0	0	0	0	0	0	0	0.000507	0	0	0	0	0	0.004574	6.5e-05	0	0	0	0.000143	0.00134	6e-05
Bacteroidales_unclassified	0	0	0	0	0	0	0	0	0	0.001051	0	0	0	0	0	0	0	0	0	0	0	0	0	0	0	0	0	0	0	0	0	0	0	0	0	0	0	0	0.001034	0	0	0	0	0	0	0
Bacteroides	0.12786	0.054052	0.216319	0.288467	0.380243	0.075452	0.003465	0.073647	0.191427	0.167404	0.25282	0.011952	0.037395	0.091078	0.282556	0.012275	0.039121	0.275675	0.356838	0.358756	0.310079	0.385944	0.368172	0.060747	0.254779	0.222643	0.17926	0.408293	0.328667	0.212603	0.126102	0.24067	0.153453	0.437348	0.106027	0.183044	0.113176	0.317567	0.060981	0.043253	0.212082	0.37935	0.177109	0.286611	0.10285	0.09941
Bacteroidetes_unclassified	0	0	0	0	0	0	0	0	0	0	0	0	0	0	0	0	0	0	0	0	0	0	0	0	0	0	0	0	0	0	0	0	0	0	0	5.1e-05	0	0	0	4e-05	0	0	0	0.001952	0	0
Barnesiella	0.0041	6.6e-05	0.002202	0	0.001136	0	2.3e-05	0.007819	0.007088	0.014165	2e-05	0.000494	0	0.000103	0	2.1e-05	0.000968	0.005992	0.01329	0.00057	3.1e-05	1.6e-05	0.003163	4.6e-05	0.069189	0	0.022625	0.014121	0.026011	3.4e-05	0.000359	0.00485	0.015361	0	0.01996	0.014149	0.000872	4.1e-05	0.005309	0.012842	0.000946	9.2e-05	0.014804	0.009703	0.005451	0
Bifidobacterium	0.023121	0.121724	0.098573	0.032168	0.05084	0.126108	0.061892	0.160311	0.013306	0.032399	0.031437	0.018393	0.009323	0.065575	0.007511	0.052264	0.004778	0.009162	0.012173	0.00492	0.017654	0.066412	0.001213	0.014159	0.054333	0.052523	0.043666	0.048191	0	0.009419	0.0167	0.040096	0.000177	0.001474	0.023743	0.000416	0.035724	0.07499	0.000863	0.002769	0	0.00111	0.088719	0.048579	0.015199	0.003841
Bilophila	0.001118	0.000172	2.3e-05	0	0.000228	0.000367	0	0.001087	0.001413	0.00279	0	0.000248	1.8e-05	9.3e-05	0.001171	0	0.000189	0.001058	0.001404	0.001948	0.001311	0	0.001395	0.00289	0.00137	0.001496	0.004084	0.003547	0.003125	0.000162	0.002686	0.002858	0.010512	0.004253	0.00147	0.005155	0.000457	0	0.002844	0.00244	0.000845	0	0.003196	0	0.005407	0.020719
Blautia	0.011592	0.024226	0.017738	0.022405	0.013317	0.036329	0.006675	0.021871	0.058863	0.038436	0.054186	0.02233	0.02426	0.020114	0.040984	0.03952	0.018458	0.01698	0.019786	0.01287	0.009077	0.014815	0.04621	0.028206	0.014101	0.023426	0.018505	0.019716	0.010923	0.058439	0.029049	0.015612	0.028385	0.044717	0.02596	0.128197	0.026483	0.037342	0.061753	0.020928	0.029535	0.040527	0.021345	0.024824	0.019073	0.066021
Butyricimonas	0.00115	0	0	0	0.000483	0.000103	0	0.002134	0.001645	0.001702	1.8e-05	0	0	0.000254	0	0	0.000182	0.001004	0.004793	0.000104	0.00028	1.8e-05	0.001069	4.2e-05	0.003052	0.017177	0	0.001224	0.004213	2.9e-05	0.006884	0.000953	0.001721	0	0	0.002468	0	4.7e-05	0.004868	0.001258	0	0	0	0.001742	0.001333	0.000171
Candidate_division_TM7_norank	0	1.4e-05	8.1e-05	0.000121	1.8e-05	0.000196	0.000128	6e-05	4.4e-05	4.9e-05	0.00016	9.9e-05	0.000414	2.7e-05	0	0.001016	0.000137	7.4e-05	4.7e-05	5.1e-05	5.4e-05	0.000237	0.000113	0.000164	0.000593	0	0.000442	4e-05	0	0.000293	0.000186	0.000104	3.8e-05	0.000191	8.2e-05	0	6.1e-05	9e-05	0	0.000179	0.000263	0.000131	3.4e-05	0.000152	0	0
Catenibacterium	0	0	0.003173	0	0.006902	0	0	0.003641	0.00604	0.002721	0	0	0	0.039402	0	0	0	5.2e-05	0	0	0	0	1.8e-05	0	0	0	0	0	0	3.6e-05	4e-05	0	0	0	0	0	0	0	0	0	0	0	0	0	0	0
Christensenella	2.3e-05	0	0	0	0	0	0	0.000154	1.4e-05	6.4e-05	0	0	0	0	0	0	0	3.2e-05	9e-06	2.5e-05	0	0	0	0.000282	0.000123	3.3e-05	0.000161	3.7e-05	0.00013	0	0.000447	0	0.000111	0	0.000293	0	0	0	0.000129	0.000108	0	0	0	0.000398	6.3e-05	0.000448
Christensenellaceae_unclassified	0	0	0	0	0	0	0	0	0	0	0	0	0	0	0	0	0	0	0	0	0	0	0	0	0	3.7e-05	0	0	0	0	0	0	0.000395	0	0	0	0	0	0	0	0	0	0	0	6.9e-05	0
Christensenellaceae_uncultured	0.008595	0.028911	0.000377	6.7e-05	0.001806	0.013786	0.000123	0.045753	0.036647	0.035538	0.000107	0.047748	0	0.004926	0.031291	0	0.001115	0.031434	0.008177	0.025603	6.8e-05	0.000258	0.040099	0.045074	0.061309	0.009338	0.024475	0.002517	0.000815	0.001051	0.140086	0.001888	0.015861	0.000373	0.005969	0	0.016586	0.000115	0.051756	0.025826	0.001173	8.1e-05	0.005923	7.8e-05	0.074134	0
Citrobacter	0.000279	2.8e-05	0	0	4.6e-05	0.012765	0	0	0.012721	0	0.003482	0.001243	0.009157	0.000186	0.000132	0.00012	0.000167	0.0005	0.002056	2.6e-05	0.002666	1.3e-05	0.003773	0	0	0.000242	0.005103	8e-05	0.000315	0.00414	0.000553	0.005166	0.000175	0.02182	0.000808	0	0.024361	0	0.000465	0.00859	0.000843	0.00827	0	0	9.3e-05	0.001152
Cloacibacillus	0	0	0	0	0	0	0	0	0	4e-05	0	5.2e-05	0	0	0	0	0	0	0	0	0	0	0	0	0.000239	0.012355	0	0	0	0	0.021951	0	0	0	0	0	0	0	0	0	0	0	0	0	0	0
Clostridiales_unclassified	0	0	0	0	0	0	0	0	0	0.000446	0	0	0	0	0	0	0	0	0	0	0	0	0	0.000816	0	2.8e-05	0	0	0	0	0	0	0	0	0	0	0	0	0.000185	0	0	0	0	0	0	0
Clostridium_sensu_stricto_1	0.002151	0.002348	0.002647	0.000627	7.9e-05	0.000174	0.042592	0.001121	0.002686	0.000111	0.000219	0.021371	0.050617	0.00044	5.8e-05	0.003489	0.000832	0.001076	0.000695	0.000273	3.9e-05	0.000533	3.1e-05	0.002272	0.000341	3.7e-05	0.00903	0.000423	0	0.005815	0.000271	3.8e-05	0.000285	4.2e-05	0.000775	0	0.001797	0	0.000471	0.0033	3.3e-05	0	4e-05	0	0.000148	0.000218
Collinsella	0.002238	0.056258	0.001832	1.8e-05	0.00021	0.01457	0.007217	0.011399	0.001774	0.004474	0.016834	0.004632	0	3.7e-05	0.002659	0	0.000696	0.006736	0.001214	0.001045	2e-05	0	0.000956	0	0.009265	0.017245	0.00648	0	0	0.000311	0.022313	0.010015	0.017515	0	0	0	0.003824	0	0.013418	0	0.000184	0	0	4.4e-05	0.005519	0
Coprobacillus	0	0	0	0	0	0	0	3.3e-05	0	0	0	0	0	0	0	2.3e-05	0	1.4e-05	1e-05	0	0	0	2.7e-05	0.003079	0	0	0.000665	0	0.000441	0	0.002013	0	3e-05	0.005947	0.000117	0.016331	0.000263	0	0.003694	0	0	3.8e-05	4.3e-05	0.003391	3.1e-05	0.001738
Coprobacter	9.9e-05	0	0	0	0	0.000617	1.6e-05	0.025114	0.00416	0.000177	2.8e-05	3.9e-05	0	0.000173	0.001767	0	4.1e-05	0.000384	0.00037	0.001734	0	0	0.016968	0	0.001807	0	0	0	0.013537	0	0	0.001178	0	0	0.001852	0.000101	0	0.000133	0	0.001071	0.000635	0	0.002155	0.002317	0	0.000785
Coprococcus	0.0318	0.011668	0.013915	0.034243	0.002328	0.012266	0.001567	0.003861	0.008703	0.015604	0.000532	0.015131	0.004301	0.038064	0.027921	0.016808	0.008619	0.006287	0.048402	0.025496	0.002	0.003062	0.001403	0.019149	0.003529	0.003029	0.00297	0.006992	0.002186	0.008001	0.006277	0.007211	0.004102	0.017276	0.012159	0.012539	0.006967	0.002387	0.008446	0.024338	0.001791	0.000107	0.006896	0.002967	0.004233	3.5e-05
Coriobacteriaceae_uncultured	0.00154	0.015591	0.00144	0.000862	0.000452	0.001619	0.000273	0.00307	0.000335	0.003129	1.3e-05	0.010328	0	0.00036	0.0019	0	0.000466	0.00191	0.001333	0.00043	0.000294	0	0.000273	0.0003	0.002262	0.001941	0.000828	0	0	3.1e-05	3.5e-05	0.00013	0.000132	0	0	0.000149	0.001101	0	0.005407	0.00132	0	0	0	0.008098	0.002735	0.007818
Cyanobacteria_norank	0	0.000142	1.7e-05	3.7e-05	0	0	0.000113	0	0	0	0	7.4e-05	0	0.000106	5.9e-05	0.00286	0	0	0	3e-05	0	3.7e-05	0	0	0.000668	3.9e-05	4.1e-05	0	0.000322	0	4.6e-05	0	0	0	0.00012	0.000239	0	4.9e-05	0	0.000132	0	0	0	9.6e-05	0	0
Defluviitaleaceae_incertae_sedis	0.001604	0.000117	0.000713	0.003608	1.3e-05	0.007436	0.003282	0.001356	0.000141	0.000487	0.002239	0.002847	0.000681	1.9e-05	0.002086	0.01043	0.000478	0.002031	0.001624	0.002596	0.002863	0.0007	0.000769	0	0	0.000817	0.015337	0.008404	0.001316	0.000478	0	0.019046	0	7.3e-05	0.000271	0.000198	3.4e-05	0.003464	0	0.001801	0.001793	0.000129	0.003474	0.001374	0	0
Defluviitaleaceae_unclassified	0.000151	0	0	0	1.8e-05	1.9e-05	0.000126	2.1e-05	4.5e-05	0.000169	0	2.1e-05	0.000317	2.1e-05	4.7e-05	0	0	0.000469	0.000234	0.000467	0.000374	0.000443	0	4.1e-05	0	0	6.4e-05	0.000206	6.9e-05	0.00077	7.5e-05	7.6e-05	0	3.6e-05	0	0	0.000194	0	0.000102	0.000153	7.1e-05	0	0	0.000105	3.5e-05	0
Defluviitaleaceae_uncultured	0.000978	3.4e-05	0.0002	0.000732	0.00023	0.000498	0.000296	0.00024	0.00066	0.001902	0.001727	0.000456	1.6e-05	0.000647	0.001107	0	0.000425	0.001013	0.00037	0.000943	0.000395	0.00073	0.003883	0.003998	0.001053	0.000445	3.8e-05	0.006334	0.012841	0.000804	0.000881	0.011406	0.002274	0.00045	0.003822	0	0.000622	8.8e-05	0.003938	0.005756	0.001507	0	0.007288	0.00913	0.000747	0.001648
Desulfovibrio	0	0.002247	4.6e-05	0	0.002518	0	0	0.004784	0.017786	0.018109	1.7e-05	0.013073	0	0	0	0	0.000282	0.000356	0.005568	0	0.003951	0	1.2e-05	0	8.6e-05	0.004713	0.017533	0	0.003228	0	0.007939	0	0.001481	3.6e-05	3.6e-05	0	3e-05	0	0.012206	0.000335	0.007365	0.012292	0	0.02193	0.004382	0.002855
Dialister	0.027589	0.000288	0.000364	0.054638	0.019795	0.004427	0.000254	0	0.019366	5.8e-05	0.001724	0.041557	1.9e-05	4.2e-05	0.0073	3.4e-05	0.001729	0.000984	0.000515	0.019172	0.026306	0.030358	5.1e-05	0.007041	0.019148	0.000147	0.000116	4.1e-05	0	0.000464	3.7e-05	0.083809	3.1e-05	3e-05	0	5.3e-05	0.020857	0.008097	0	0	0	0	0	3.9e-05	0	0
Dorea	0.002914	0.024485	0.015036	0.001663	0.002611	0.014396	0.002961	0.010418	0.003136	0.005057	0.000495	0.008676	0.014681	0.007345	0.002107	0.008696	0.003877	0.001638	0.002688	0.002503	0.005006	0.002548	0.002362	0.001453	0.004205	0.000518	0.018953	0.007603	0	0.005818	0.002364	0.013452	0.00493	0.006337	0.004211	0	0.004182	0	0.006033	0.001904	0.004488	0	0.006385	0	0.003473	0
Eggerthella	0	0.000232	4e-05	0.000228	0	3.8e-05	0	0	0	0	0.000341	0.000274	0.000472	0.000185	3.3e-05	0.000156	0	1.9e-05	1.9e-05	0	0.000251	5.9e-05	6.9e-05	0.001737	0	0.002771	0.001115	0.000436	0.001659	0.00038	0.006917	0.000386	0.000211	0.001946	0.002739	0.002333	6.5e-05	0.003963	0.001533	3.7e-05	0	0.002164	0.001452	0.001793	0.000131	0.001699
Enterobacter	0.000344	1.5e-05	0	1.8e-05	0	0.017401	0.00012	1.6e-05	0.000483	4.4e-05	0.008319	0.01003	0.033955	0.000524	0.002228	0.001162	0.000884	0.001323	0.003365	4.8e-05	0.014468	4.2e-05	0.002152	0.000533	3.9e-05	0.000167	0.007631	0.001375	0.002053	0.041338	0.006588	0.000635	7.6e-05	0.000296	0.004046	5e-05	0.079133	0.000371	0.001411	0.010217	0.003633	0.037943	3.9e-05	0.000148	0.000605	0.013928
Enterococcus	0	0.000487	0	0	0	0	0	0	4.5e-05	0.000172	0.001177	0	3.4e-05	4.8e-05	0	0.000615	2.1e-05	5.2e-05	0	0	0.000652	0	0	0	0	0.000146	0.000309	0	0.000217	0.001147	4.3e-05	7.1e-05	0	0.000152	0.000224	0.01362	9.9e-05	9.6e-05	0.002015	0.000155	4e-05	0	0	0	0	0.11318
Enterorhabdus	0	0	0	0	0	0	0	5.7e-05	1.9e-05	0	0	6.3e-05	0	0	0	0	0	0	0	0	0	0	0	0.000113	0	0	0	0	4.4e-05	0	0.00068	0	0	0	7.9e-05	0	0	0	7.3e-05	0	0	0	0	3.3e-05	6.6e-05	0
Erysipelotrichaceae_incertae_sedis	2.9e-05	0.008525	0.005182	0.000104	4.3e-05	2.5e-05	0	0.008663	0.003573	1.3e-05	0.001458	1.8e-05	0.000371	3.9e-05	2.9e-05	0.009808	0.000373	1.7e-05	3.5e-05	0.000135	0.000116	2.2e-05	1.3e-05	0.002663	0.024586	0.007823	0.015572	0.001105	0.00628	0.000452	0.001981	0.023295	9.1e-05	0.00988	0.001449	0.007662	3e-05	0.002485	0.009391	0.001221	0.002337	0.014406	4.1e-05	0.0054	0.011873	0.041466
Erysipelotrichaceae_uncultured	0.001402	0.002767	0.000297	0.001058	6.6e-05	0.002863	0.00191	0	0.000235	0.006607	0	0.010606	0.011152	0.002428	0.003741	0	0.003073	0.005062	0.002683	0.001042	0.003806	0.003481	0.005096	0.007997	4.7e-05	0.000121	0	0.020443	0	0.005517	0.004238	0.004066	0.001521	0.003549	0.003364	0	0.007416	0.001222	0.001925	0	0	3.9e-05	0.001913	0	0.006497	0.001122
Escherichia-Shigella	0.000438	0.013169	0.000145	0.002329	0.005464	0.008947	0.000188	0.002503	0.018056	0.000586	0.001066	0.123802	0.129394	0.014674	0.002751	0.125482	0.037156	0.067354	0.020604	0.020414	0.155635	0.000559	0.002993	0.038765	0.044325	0.03477	0.13213	0.007126	0.015326	0.075328	0.00056	0.007496	0.016487	0.087898	0.371605	0.048133	0.00232	0.009424	0.041453	0.011503	0.007691	8.9e-05	0.00018	0.034897	0.021826	0.12121
Eubacterium	0	0	0	0	0	0	0	0	0	0	0	0	0	0	0	0	0	0	0	0	0	0	0	0	0.001844	0.000189	0	0.000276	0.001063	0	0	0	0	0	4.2e-05	0.000197	0	0	0	0	0	0	0	0	0	0.000699
Faecalibacterium	0.107405	0.037372	0.215334	0.061008	0.231185	0.159023	0.098989	0.010062	0.040881	0.053666	0.171374	0.135549	0.048009	0.120075	0.073499	0.000165	0.087304	0.144124	0.047625	0.123368	0.067213	0.07249	0.061146	0.001023	0.006892	0.000639	0.012014	0.065333	0.000727	0.098019	0.0011	0.094308	0.102187	0.027237	0.024415	0.016977	0.21413	0.012498	0.051031	0.18716	0.129338	0.12557	0.092188	0.0037	0.022271	0.000144
Family_XIII_incertae_sedis	0	0	0	0	0	0	0	0	0	0	0	0	0	0	0	0	0	0	0	0	0	0	0	0.000136	0	0.000278	0.000136	0.001001	0.001711	0	0.000209	0	0	4.2e-05	8.2e-05	0	0	0	0	0	0	0	0	0.000961	0	0
Family_XIII_unclassified	0	2e-05	0	0	0	2.3e-05	0	0	0	0.000642	0	0	0	0	0	0	0	1.7e-05	0	0	0	0	0	0	0	0	0	0	0	0	0	0	3.9e-05	0	0	0	0	0	0	0	0	0	0	0	0.000555	0
Family_XIII_uncultured	0.000969	0.001831	0.000536	0	0.000306	0.00037	4e-05	0.003033	0.000685	0.002483	0.000123	0.001015	0	0.000772	0.00067	0	0.00025	0.000142	0.00075	0.000445	0.001006	8.7e-05	0.000807	0.005703	0.004282	0.001808	0.002768	0.000669	0.000457	0.000179	0.000993	0.002357	0.001355	3.5e-05	0.002616	0	0.000671	0	0.00324	0.001173	0.001132	0	0.003593	2.4e-05	0.002987	0
Finegoldia	0	0	0	1.4e-05	0	0	1.8e-05	0	0	0	0	0	0	0	0	0	0	0	0	0	1.9e-05	0	0	0	0	8.1e-05	4.6e-05	0	0	0	0	0	0	0	0	0.000237	0	0	6.5e-05	0	0	0	0	0	0	0
Flavonifractor	1.9e-05	0.000159	0.00057	0.000189	0.00026	7.5e-05	0	0.000204	9e-05	0.000184	0.00047	0	0.000629	6.8e-05	0.000128	0.013109	8.6e-05	0.000159	0.000162	0.000415	0.000924	0.000344	0.000325	0.001769	0.001026	0.007481	0.006301	0.005754	0.001659	0.000158	0.004298	0.001212	0.000311	0.009589	0.001917	0.002496	2.7e-05	0.00222	0.000476	0.000474	0.000274	0.00485	0.001921	0.009321	0.000503	0.005816
Fusobacterium	0	1.5e-05	0	0	0.00029	0	2.2e-05	0	0	0	0.000242	1.3e-05	0	0	0	0	2.4e-05	0.000263	2.6e-05	0	0	0	0	5.1e-05	0	0	0.000318	0	0	0.00069	0	0	4.4e-05	0.000405	0	0.002066	0	0	0	0	0	0	0	0	0	0
Gastranaerophilales_norank	0	0	0	0	0	0	0	0.002735	0.000493	0	0	8.5e-05	0	0	0	0	0	5.7e-05	0	0	0	0	0	0.046627	0	0	0	0	0	4.2e-05	0	0.000576	0	0	0	0	0	4.6e-05	0	0.003151	0	0	0.00104	0	0	0
Gordonibacter	0	0	0	0	0	4.3e-05	0	0.000149	3.5e-05	0	0	6.7e-05	0	1e-05	2.5e-05	0	0	3e-05	2.8e-05	2.6e-05	7.6e-05	0	1.8e-05	0.001183	0.000229	0.000541	0.00126	0.000194	9.5e-05	0	0.002211	6.2e-05	0	0	0.000355	0.000106	0	0	0.000804	0.000113	0	0.00032	0.000119	3.7e-05	0.000248	0
Granulicatella	0	0	6e-05	7.6e-05	0	0	0.000171	0	0	1.6e-05	3.9e-05	2e-05	9.4e-05	0.000221	3.7e-05	0.000233	1.9e-05	1.8e-05	0	0	3.8e-05	2.5e-05	0	0	3.8e-05	0	3e-05	0	0	0.000175	3.8e-05	3.3e-05	0	3.9e-05	7.5e-05	5.1e-05	7.6e-05	0	0	4e-05	0.000113	8.4e-05	0	0	0	0
Haemophilus	0.000569	0	0.000896	0.002202	0.006725	0.000733	0.001181	0	0.004185	5.5e-05	0.000203	0.000168	0.004243	0.023417	0.004027	0.000527	4.9e-05	0.00245	0.000583	2.1e-05	5.7e-05	0.00119	0.000361	0	0	0	0	0	0	0.020785	0	0	0	0	4e-05	0	0.001984	7.2e-05	0.000894	0.000779	0.001265	0.000585	0	0	0	0
Holdemania	7.1e-05	0.000129	0	0.000185	2e-05	0	0	1.6e-05	2.7e-05	1.5e-05	0.000218	3.4e-05	0	6.4e-05	9.2e-05	0	3.5e-05	0.000314	1.6e-05	5.2e-05	0.000165	4.8e-05	0.000139	0.000419	0.000427	0.000202	0.005922	0.000423	0	0.00012	0.000532	0.000401	0.000831	0.001092	0.000627	0.000763	0.000131	0	0.000381	0.000572	0.000507	0.000768	0.001846	0	0.000247	0.00064
Howardella	0	0	0	0	0.000848	0	0	0	0	0	0	0	0	0.001607	0	0	0	2.2e-05	0	0	0	0	0	0	0	0	0	0	0	0	0	0.001362	0	0	0	0	0	0	0	0	0	0	0	0	0	0
Hydrogenoanaerobacterium	2.2e-05	0	0	0	0	0	0	0	1.1e-05	9.8e-05	0	0	0	0	0	0	0	0	0	0	0	0	0	0.000443	0.000121	0	0	0	0.000956	0	0	0	4.4e-05	0	0	0	0	0	0.000946	0	0	0	0	0.000287	0.000138	0
Intestinimonas	0.000522	0.002085	0.001926	0.000557	0.000431	0.000143	0.000112	0.000417	0.000922	0.001664	0.000103	0.000154	2e-05	0.0002	0.000946	4.2e-05	0.001585	0.000888	0.000734	0.001417	0.000479	0.000153	0.000226	0.008881	0.001649	0.002008	0.003372	0.001805	0.006111	0.002806	0.005972	0.000818	0.00112	0.001332	0.000672	0.015788	0.000207	0.001159	0.001695	0.001918	0.001235	0.000122	0.000907	0.002278	0.000853	0.001088
Klebsiella	0.000268	0.000116	6.2e-05	8.6e-05	3.3e-05	0.027531	7.9e-05	0	0.002417	7.1e-05	0.019293	0.043994	0.136509	0.000467	0.006412	0.003994	0.01701	0.006425	0.004485	5.4e-05	0.032295	0.000111	0.003111	0.001263	0.000303	0.001803	0.020404	0.000939	0.006388	0.077975	0.027668	0.001437	0.000263	0.008138	0.056575	5.7e-05	0.04462	0.001897	0.006089	0.028252	0.001953	0.143725	0.000115	0.000219	0.001597	0.004847
Lachnospira	0.032484	0.001722	0.005145	0.019752	0.005599	0.000124	0.014089	0.0003	0.017547	0.011751	0.005105	0.010704	0.014801	0.001037	0.046779	0.156144	0.009291	0.059219	0.032946	0.087281	0.008016	0.017732	0.007405	4e-05	3.9e-05	3.5e-05	0.000906	0.000753	0	0.005042	0.000701	0.006799	0.003886	0.001595	0.002007	4.7e-05	0.01969	0.000209	0.000439	0.013393	0	0.001965	0.013485	0	0.001601	2.4e-05
Lachnospiraceae_incertae_sedis	0.031557	0.0391	0.032029	0.043842	0.029108	0.048293	0.009511	0.044487	0.036754	0.047903	0.031501	0.093073	0.092677	0.041356	0.112188	0.141742	0.031297	0.04129	0.05467	0.027581	0.034371	0.069125	0.048646	0.055845	0.046463	0.028972	0.086605	0.052332	0.12636	0.09112	0.021234	0.095917	0.041617	0.098324	0.055361	0.047728	0.058313	0.070021	0.07514	0.052617	0.068803	0.127876	0.064979	0.115664	0.050929	0.04802
Lachnospiraceae_unclassified	0.011731	0.005448	0.003214	0.017892	0.00274	0.016194	0.002589	0.001403	0.04088	0.010359	0.004363	0.01451	0.008458	0.014297	0.020052	0.028302	0.009457	0.024105	0.023226	0.018878	0.011877	0.002683	0.008927	0.001406	0.000415	0.001344	0.011692	0.001271	0.004054	0.084044	0.004877	0.001734	0.003259	0.001542	0.011334	0.044187	0.008481	0.00028	0.010451	0.026483	0.006045	0.001016	0.005117	0.000506	0.004678	0.003024
Lachnospiraceae_uncultured	0.005281	0.003322	0.00178	0.021109	0.003119	0.002781	0.001859	3.9e-05	0.006511	0.005674	0.007215	0.014783	0.026518	0.010983	0.009972	0.00644	0.002521	0.005615	0.022217	0.015006	0.005704	0.008409	0.008102	0.004379	0.003163	0.001185	0.000703	0.015355	0.02231	0.014285	0.005207	0.012281	0.008217	0.009002	0.002859	0.000238	0.006621	0.004866	0.004028	0.008207	0.007321	0.001611	0.008716	0.006471	0.00428	0.028859
Lactobacillus	0.006121	0.031728	0.00658	0.015344	0.00109	0.012061	0.034493	0.009005	0.000133	0.008316	3.6e-05	0.003771	0	0.000489	0.001979	0.01219	0.000154	0.003037	0.000125	0.021733	0.00242	0	4.6e-05	0.000128	0.000575	0.026462	6e-05	0.000127	0.002947	0.003539	0.01679	0	0	0.000403	0.000519	0.025261	0.006538	0	0	0.01914	0.002205	0	0.000885	0.000179	0.001664	0
Lactococcus	0	1.7e-05	0	0	3.5e-05	7.6e-05	0	0	1.2e-05	0	0.000167	0	0	1.6e-05	0	1.9e-05	2.3e-05	0.000143	0	3e-05	6.5e-05	0	0	5e-05	0	8.1e-05	0.00058	0	0.000213	0.005155	0	0	0	0	0.000218	0.00015	0	0	0.000342	6.5e-05	0	4.8e-05	0	0	0	0
Leuconostoc	3.4e-05	5e-05	0	0	0	0.000118	0	4.8e-05	0	6.2e-05	0.000672	0	1.5e-05	1.7e-05	0	0	3.6e-05	1.7e-05	0	2.5e-05	0.000117	0	1.9e-05	0	0	0	0.00013	0	3.4e-05	0	0	3.6e-05	0	0	0	0	3.4e-05	0	0	0	0	0	0	3.7e-05	0	0
Megamonas	8.2e-05	0.011022	0.002246	3e-05	0	1.8e-05	0	0.00052	0.039716	0.00811	4.2e-05	0	0.079526	0.028335	0.023977	1.5e-05	0.000649	0	0.031663	0.006457	0.053931	1.9e-05	0.004003	3.8e-05	0.001271	0	0	0	0	0.004895	0	4.4e-05	0	0	3e-05	4.8e-05	0	0	0	0	0	9.4e-05	0.129195	3.4e-05	0	0.002083
Megasphaera	2.1e-05	0.155939	9e-05	1.7e-05	0.047053	7.3e-05	0.327708	0.016178	0	0.02201	0	0	0	0	0	0	0	0	0.01784	0	3.5e-05	0	2.9e-05	0	0.000339	0.003312	0	0	0	0.002706	0	0	0	0	0	0	0	4.2e-05	0	0	0	0.001553	0	0	0	0
Mitsuokella	0	0	1.7e-05	0	0	0.00194	0	0	0	0	0	0	0	0	0	0	0	0	0	0	0	0	0	0	0	0	0	0	0	0.000592	0	0	0	0	0	0	0	0	0	0	0	0	0	0	0	0.001913
Odoribacter	0.002639	0	0.00013	0	0.000511	0.000613	0	0.00146	0.002527	0.001279	0	6.4e-05	0	0.001062	0.003423	0	0.000419	0.002189	0.002013	0.002779	0.001483	0.001761	0.003661	0	0.003598	0	0.000219	0.009876	0.009831	0.000165	0.003969	0.003764	0.010031	0	0.003059	0	0.000732	4.2e-05	0.007462	0.003012	0.001421	0	0.003028	0.002859	0.001153	0
Oscillibacter	0.00024	0.000157	0	0	1.4e-05	0	0	0.000492	0	0.001056	0	0	0	0	0	0	2.5e-05	0	0	0	0	0	0	0	0	0	0	0	0	0	0	0	0	0	0	0	0	0	0	0.000214	0	0	0	0	0.000291	0
Oxalobacter	0.000148	0	0	0	0	7.7e-05	0	0.00067	3.4e-05	0.000366	0	0	0	0	0.000118	0	0	0.000149	1.7e-05	0	0	0	7.6e-05	0.002161	0	0	0	0	0.000139	0	0.000568	0	0.000594	0	0	0	0	0	0.000264	0	4.1e-05	0	3.6e-05	0	0.000114	3.1e-05
Parabacteroides	0.00802	0.004133	0.007875	0.007958	0.001611	0.006295	0.00011	0.006561	0.024576	0.00742	0.027246	0.000666	0.001164	0.00105	0.013228	0.000488	0.002091	0.005363	0.011337	0.00956	0.005758	0.001224	0.008873	0.010296	0.057533	0.031036	0.014497	0.027089	0.03137	0.004041	0.074838	0.011858	0.028709	0.019019	0.017748	0.009918	0.004515	0.361006	0.018139	0.00744	0.004145	0.007727	0.00235	0.022392	0.02035	0.014748
Paraprevotella	0	3.5e-05	2e-05	0	0	0	1.9e-05	0.001655	0.020783	0.004306	0	0	0	0.003922	0	1.9e-05	0.002954	0.004218	0.034395	0.00044	0	0	0.01743	3.8e-05	0.004177	0	0.004592	0.019855	3.2e-05	3.7e-05	0.000292	0.011576	0	0.001836	0	0	0.006358	0	0.006071	0.008753	0.006696	0	0.021976	0.015515	0.020946	0.001267
Parasutterella	0.007347	0.004716	0.000468	0.021482	0.006101	0.000269	0.004762	2.3e-05	0.000104	0.000158	2.5e-05	0.000251	0	0.005755	0.002184	0.067132	0.004791	0.005629	0.003293	0.020389	0.003997	0.020047	0.005715	0	0.000172	0.000872	0.007815	0.017548	0.000945	0.006276	3.9e-05	0.012356	0.00437	0.006836	0.002886	0	0.000419	0.004391	7.2e-05	0.002249	0.00212	0	0.000884	0	0.001878	0.004456
Peptococcaceae_uncultured	0	0	0	0	0	0	0	0.000477	0	0.000355	0	0	0	0	2.1e-05	0	0	0	0	0	0	0	0	0.002503	0.000634	8.2e-05	0	0	0	0	0.00158	3.8e-05	0.000155	0	0.000207	0	0	0	0.00037	7.4e-05	0	0	0	0.000102	0.000263	0
Peptococcus	0.000135	7.1e-05	0	0	0	5e-05	0	5.4e-05	0.000171	6.5e-05	0	2.6e-05	0	0	0.000226	0	3.9e-05	0.000102	0.000185	0	0	0	0	0	8.3e-05	0	0	0	0	0.000152	0	0	0.001392	0	0.000154	0	0	0	0	0.00029	0	0	0	0	0.00019	0
Peptostreptococcaceae_incertae_sedis	0.000627	0.004601	0.010117	0.000757	0.001747	0.002412	0.00977	0.000737	0.002916	0.00032	0.001206	0.020866	0.021418	0.0022	0.001181	0	0.001291	0.001848	0.002342	0.00071	0.00046	0.000877	0	0.002495	0.001924	0.001716	0.006485	0.001471	0.002596	0.004486	0.008872	0.000489	0.00382	0.001292	0.003442	0.00055	0.001812	0.001053	0.000153	0.000644	0.000689	0.00343	3.5e-05	0.001927	0.001516	0.000703
Phascolarctobacterium	0.000137	0.019546	0.041892	1.8e-05	1.7e-05	0.001161	0.002603	0.006977	0.008101	0.021152	0.040531	0.000101	0.006234	0.001727	0	3.8e-05	0.036506	0.016503	0.022691	0.020358	0.001404	2e-05	0.028281	4e-05	0.011763	0.027532	0.056597	0.033371	0.026766	0.005369	0.002559	0	0.027202	0.043022	0.022746	0.040694	0.000361	0.000201	0.030959	0.026245	0.032888	0.020099	0.02621	0.023893	0.012463	0.112273
Prevotella	0.176344	0.001849	0.001831	0.000252	0.002004	0.000199	0.30976	0.001391	0.000201	0.042769	0.000764	0.000113	6e-05	4.2e-05	3.7e-05	8.2e-05	0.522252	0.028987	0.000387	7.9e-05	0.000418	0.000136	0.000258	0.000188	0.000697	0.006205	5.8e-05	9.1e-05	7.3e-05	0.018251	0.000305	3.6e-05	0.079466	0	0.000248	0.000154	0.058955	0.000262	0.081057	0.216844	0.360648	0	3.5e-05	0.001552	0.004459	0.000232
Prevotellaceae_uncultured	0	0	0	0	0	0	0	0	0	0	0	0	0	0.000189	0	0	0.021048	1.6e-05	0.0001	0	0	0	0	0	0	0	0	0	0	0	0	0	0.001879	0	0	0	0	0	0.003108	0	0	0	0	0	0	0.001854
Pseudobutyrivibrio	0.080388	0.059319	0.077002	0.068542	0.05392	0.104225	0.019228	0.001155	0.056945	0.008667	0.005698	0.010247	0.028752	0.105045	0.020443	0.127412	0.024989	0.030465	0.019219	0.026699	0.074702	0.023479	0.031713	0.001251	0.000335	3.3e-05	0.003109	0.004314	0.011753	0.005146	7.6e-05	0.059078	0.026129	0.05053	0.00924	0	0.021946	0.000738	0.003018	0.013411	0.000117	0	0.014674	3.1e-05	0.011027	0.000128
Pyramidobacter	0	2e-05	0	5.2e-05	0	0	0	0	0	6.5e-05	0.000216	0	0	0	4.9e-05	0	0	0	0	0	0	0	0.00055	0	0	0	0	0	0	3.9e-05	0	0	0	0	0	0	0	0	0.002646	0	0	0.001271	0	0	0.000249	0
RC9_gut_group	0	0	0	0	0	0	0	0	0	0	0	0	0	0	0	0	0	0	0	0	0	0	0	0	0	0	0	0	0	0	0	0	0	0	0	0	0	0	0.005083	0	0	0	0	0	0	0
RF9_norank	0.000531	0.003925	2.1e-05	5.4e-05	1.8e-05	0.000253	0	0.013042	0.000488	0.003567	0	0.000192	0	8.5e-05	0.009362	0	6.3e-05	0.0001	0.000923	0.000164	0	0	0.000127	0.000922	0.004388	0	0	0	0	0	0	0	0	0	0.001008	0	0.001752	3.7e-05	0.013731	0.001192	0	0	0	0	0.008401	0
Raoultella	0.000306	1.8e-05	0	0	1.5e-05	0.001519	0	0	0.002056	0	0.009741	0.000981	0.002733	0.001703	7.2e-05	7.7e-05	2.9e-05	0.000498	0.00057	2.4e-05	0.000932	0	0.000483	0	3.7e-05	0.000133	0.00279	4e-05	0.000109	0.001159	0.005122	0.00114	0	0.01086	8.8e-05	0	0.005623	0.000142	0.000149	0.007823	0.00016	0.002048	0	3.7e-05	7.4e-05	0.000409
Rhodococcus	7.3e-05	1.8e-05	1.9e-05	1.1e-05	2.3e-05	0.000121	0.000146	0.000104	9.1e-05	1.5e-05	6.3e-05	0.000103	0.000239	0	7.9e-05	4.3e-05	7.6e-05	3.5e-05	2.4e-05	0.000104	2.7e-05	5.7e-05	2.2e-05	0	0	0	0	0	0	0	0	0	0	0	0	0	0	0	0	0	0	0	0	0	0	0
Rickettsiella	0	0	0	0	0	0	0	0	0	0	0	0	0	0	0	0	0	0	0	0	0	0	0	0	0	0	0.001728	0	0	0	0	0	0	0	0	0	0	0	0	0	0	0	0	0	0	0
Roseburia	0.030399	0.015607	0.043477	0.042693	0.003762	0.020746	0.001368	0.008413	0.007208	0.005783	0.011553	0.007044	0.018369	0.057583	0.013352	0.000383	0.009081	0.012883	0.015475	0.010625	0.017985	0.005228	0.007435	0.002406	0.00084	0	0.000103	0.006851	7.2e-05	0.005187	0.002809	0.013388	0.052966	0.010099	0.002386	4.2e-05	0.05595	0.001138	0.002134	0.039379	0.017406	0.009913	0.004642	6.8e-05	0.002753	0
Ruminococcaceae_incertae_sedis	0.003127	0.005043	0.011243	0.003084	0.003456	0.004613	0.005209	0.003375	0.00372	0.002932	0.009195	0.012581	0.014107	0.005557	0.003885	0.001812	0.004276	0.011163	0.008168	0.002791	0.007553	0.004401	0.009663	0.00394	0.015509	0.007256	0.009618	0.011049	0.001423	0.005824	0.015309	0.01113	0.013485	0.01451	0.005506	0.003536	0.005428	0.000712	0.018982	0.00637	0.005109	0.002738	0.009363	0.023339	0.007192	0.001665
Ruminococcaceae_unclassified	0.002809	0.000913	0.00179	0.000309	0.001748	0.000864	0.00015	0.00462	0.002787	0.00323	0.000629	0.001301	0.000181	0.001916	0.002716	0	0.000601	0.00282	0.001652	0.000721	0.003115	7.7e-05	0.001562	0.022414	0.00676	0.004662	0.014231	0.006699	0.007015	0.000638	0.020239	0.004332	0.004051	0.003983	0.007238	0.00236	0.000428	0.00133	0.007646	0.002678	0.000915	0.001961	0.005856	0.011134	0.004367	0.002297
Ruminococcaceae_uncultured	0.065974	0.11345	0.038387	0.07676	0.010924	0.019841	0.000667	0.254856	0.086523	0.251644	0.010089	0.080783	0.005892	0.022642	0.076304	0.000307	0.019724	0.023037	0.045675	0.05734	0.01707	0.005545	0.087886	0.296653	0.196661	0.059193	0.105893	0.044116	0.120915	0.008283	0.25254	0.031489	0.185935	0.025914	0.083044	0.013811	0.0202	0.026672	0.24666	0.057164	0.010621	0.025112	0.073961	0.095874	0.388069	0.015168
Ruminococcus	0.056544	0.050744	0.047531	0.033599	0.053889	0.127333	0.000168	0.078949	0.025855	0.036926	0.092691	0.054789	0.046515	0.1331	0.008819	1.9e-05	0.011262	0.014796	0.017017	0.010098	0.030196	0.039161	0.016611	0.00642	0.003486	0.010426	0.038211	0.007411	0.01205	0.012737	0.044392	0.043421	0.011511	4e-05	0.03316	0	0.054251	0.013232	0.007722	0.002629	2.8e-05	0.00489	0.064511	0.006332	0.005385	0.042438
S24-7_norank	0.001083	1.7e-05	6.2e-05	0	0	0	0	0.006511	0	0.023929	0	0.008805	0	0.025425	5e-06	0	0	0	0	0	0	0	0.020011	0	0	0	0	0	0	3.9e-05	0	0.012172	0	0	0	4.3e-05	3.3e-05	4e-05	0.003109	3.7e-05	0.004924	0	0	0.000115	0.010356	3.6e-05
Slackia	0	0	0.000402	0	0	0	0.000438	0.000485	0	0	0	0.00034	0	0	0	0	0	0	0	0	0	0	0	0	0.000823	0	0	0	0	0	0	0	0	0	0	0	0	0	0	0	0	0	0	0	0.000393	0
Solobacterium	0	6.9e-05	1.9e-05	0	3.4e-05	0.000134	0.000206	1.6e-05	0	2.1e-05	5.1e-05	0	0.00011	2.1e-05	0	0.000168	4.9e-05	0	1e-05	0	0	0	1.2e-05	0	4.1e-05	0	6.5e-05	4.2e-05	0	3.5e-05	9.3e-05	3.4e-05	0	0	3.8e-05	0.000102	0	0	0	4.2e-05	3.2e-05	3.9e-05	6.4e-05	0	6.1e-05	0
Streptococcus	1.7e-05	0.002272	0.001103	0.004749	0.001672	0.000385	0.001386	0.001208	0.00088	0.000203	0.001081	0.000421	0.021771	0.005635	0.000883	0.002736	0.000394	0.000446	0.000333	0.000154	0.004363	0.000587	0.001423	0.000402	0.001416	0.019324	0.008138	0.000495	0.001612	0.004151	0.007961	0.00014	0.000174	0.000191	0.001003	0.002318	0.002289	0.001267	0.000446	0.001226	0.001917	0.000304	0.000239	0.000407	9.6e-05	0.000428
Subdoligranulum	0.076165	0.040925	0.047419	0.101856	0.030466	0.06145	0.013554	0.053869	0.103115	0.019833	0.107286	0.100067	0.087756	0.068641	0.030676	0.000143	0.041521	0.034406	0.026453	0.03025	0.028178	0.182452	0.043149	0.002501	0.0079	0.003446	0.005569	0.024417	0.11845	0.014222	0.000199	0.032664	0.008119	0.002108	0.00788	0.047682	0.037149	0.000172	0.025649	0.044891	0.012714	4.6e-05	0.080412	0.049446	0.028273	0.193967
Succiniclasticum	0	0	0	0	0	0	0	0	0	0	0	0	0	0	0	0	0	0	0	0	0	0	0	0.003161	0	0	0	0	0	0	0	0	0	0	0	0	0	0	0	0	0	0	0	0	0	0
Sutterella	0.007672	2.3e-05	0.000149	0	0.002718	2.4e-05	2e-05	0.000594	0.012161	0.003819	0.022068	2.2e-05	0	0	0.001675	0.001222	0.005045	0.000241	0.004332	2.8e-05	0	3.8e-05	1.6e-05	0.000754	0.005016	0.00018	0	0	0.002337	0.000156	0.000272	0	0	0.00016	3.7e-05	0.002384	0.002066	8.3e-05	0.007076	0.000344	0.007391	0.002216	0.002675	0.003778	0	0
Synergistes	0	0	0	0	0	0	0	0	0	0	0	0	0	0	0	0	0	0	0	0	0	0	0	0	0	0	3.7e-05	0	0	0	0.00289	0	0	0	0	0	0	0	0	0	0	0	0	0	0	0
Thalassospira	0.000142	0	0	0	0	0.000192	0	0.002535	0.002634	0.000245	0	3.9e-05	2.3e-05	0	0.028567	0	2.5e-05	0.026769	0.005765	0.01085	0	3.5e-05	0.000479	0.000376	4.4e-05	0	0	0	0	0.000154	0	0.000677	0	0	0	0	0	0	0	0.000145	0	0	0.001449	4.4e-05	0.000754	0
Turicibacter	8.4e-05	0.000218	0.001096	3.6e-05	0.000428	0.000309	0	1.8e-05	0.000264	0	0.000215	0	3.8e-05	6e-05	0.000182	0.00162	0.000201	6.8e-05	0.000179	0	0	7.9e-05	0	3.7e-05	0	4.3e-05	0.000424	0	0	0.000885	0.000595	0.000138	3.1e-05	7.5e-05	0.000192	0	3.1e-05	0	0	3.7e-05	0	0.000382	0	0	6.9e-05	0
Veillonella	0.000115	0.000442	0.001249	0.008559	0.000425	0.000473	0.000789	0	0.002661	8.1e-05	0.00019	3e-05	0.003855	0.012309	0.012632	0.088626	0.000158	0.001974	0.001123	7.4e-05	0.000192	0.005335	0.00093	0	0.000209	7.9e-05	0	0.000229	0.00038	0.017244	3.4e-05	0.000537	6.9e-05	7.9e-05	0.000429	0.000551	0.005716	0.028535	0.000162	0.000553	0.001446	0.000355	0	0	0	4.9e-05
Victivallis	0	0	0	0	0	0	0	0	8.9e-05	0.001876	0	0	0	0	0	0	0.00024	0	0	0	0	0	0.000103	0	8.9e-05	0	0	0	0	0	0	0	0	0	0	0	0	0	7.9e-05	0	0	0	0	4.3e-05	0	0
Weissella	0	0	0.00012	0	3.2e-05	0	0	2e-05	8.2e-05	1.8e-05	0.000488	0	1.5e-05	0.000964	2.9e-05	0.000402	8e-05	0.000766	0.000136	0	0.000361	0.000111	2e-05	8.3e-05	5e-05	0	0.00127	0	0.000324	0.001841	0	0	0	0	0.00027	0	6.5e-05	0	4e-05	2.9e-05	0.000103	0.000701	0	0.000734	0	3.6e-05
vadinBB60_norank	0.000399	0	0	0	3.2e-05	0	0	0.000509	6.7e-05	0	0	0	0	0	0	0	1.8e-05	0	0	0.000761	0	0	0	0.001772	0.000112	0	0	0	0	0	0.000295	0	0	0	0	0	2.8e-05	0	0.002052	0	0	0	0	0	0	0
vadinHA64_norank	0	0	0	0	0	0	0	2.1e-05	6e-05	0.00078	0	0	0	0	0	0	0	0	0	0	0	0	0	0	0	0	0	0	0	0	0	0	0	0	0	0	0	0	0	0	0	0	0	0	0	0
