# Supplementary material for: Alterations in the fecal microbiota of patients with spinal cord injury
Source: PLoS One. 2020 Aug 4;15(8):e0236470. doi: 10.1371/journal.pone.0236470 (PMC7402510; doi:10.1371/journal.pone.0236470)
Supplement: S1 File — SCI: Spinal cord injury group (Group A, N = 23); H: Healthy controls (Group B, N = 23). (ZIP) [file pone.0236470.s001.zip › Supporting Information/genus.xls]

OTUID	H0085	H0276	H0294	H0695	H0704	H0777	H0839	H0850	H1082	H1101	H1259	H1676	H1716	H1740	H1980	H2121	H2231	H2232	H2261	H2382	H2503	H2557	H2598	SCINDB_1	SCINDB_2	SCINDB_4	SCINDB_5	SCINDB_8	SCINDB_9	SCINDB_13	SCINDB_14	SCINDB_16	SCINDB_17	SCINDB_18	SCINDB_3	SCINDB_6	SCINDB_7	SCINDB_10	SCINDB_11	SCINDB_12	SCINDB_15	SCINDB_19	SCINDB_20	SCINDB_21	SCINDB_22	SCINDB_23
Adlercreutzia	44	724	0	0	113	102	0	225	123	24	0	1092	0	413	153	0	80	204	621	64	13	0	268	3847	0	828	4822	0	0	342	793	1224	37	0	0	101	317	0	188	418	0	0	1044	0	70	0
Akkermansia	2839	1289	49	20	18	1075	0	40750	6255	649	18	12747	0	33	19749	53	0	32646	1566	117	612	0	390	90336	44	271534	3901	0	0	29	0	3691	0	0	5400	248964	0	93	709	6398	37	44	0	46395	21687	0
Alistipes	23517	9451	11835	0	3949	12740	165	17851	21522	14860	23997	855	34	9904	19361	18	2230	9343	25900	8012	14801	0	50151	155916	26734	59209	21469	55758	33125	1807	45959	26240	83297	0	37951	34672	3889	93	22683	17024	2284	8504	16884	72664	16504	2131
Allisonella	339	0	0	0	0	0	770	0	0	165	0	0	0	0	0	0	0	305	0	0	0	0	0	0	0	0	0	0	0	0	0	0	0	0	0	0	39	0	0	0	0	0	0	0	0	3369
Alloprevotella	0	0	0	22	0	0	0	0	0	0	0	0	0	0	0	0	0	0	0	0	0	0	0	0	0	0	0	44	0	361	0	0	0	0	0	0	0	44	14369	33	23386	0	0	0	0	0
Anaerococcus	0	0	0	0	0	0	0	0	0	0	0	0	0	0	0	0	0	0	0	0	0	0	0	33	0	0	0	0	0	0	0	0	0	35	46	330	0	0	148	0	0	0	0	0	0	0
Anaerofilum	0	0	0	0	0	0	0	0	0	0	0	9	0	0	0	0	0	0	0	0	0	0	0	0	188	0	0	0	0	0	0	58	0	0	44	0	0	0	125	42	0	0	0	0	0	0
Anaerofustis	0	0	0	0	0	0	0	0	0	0	47	0	0	0	0	0	0	0	0	0	0	0	0	42	0	0	66	0	0	0	35	0	0	0	0	0	0	0	0	0	0	96	0	797	0	0
Anaeroplasma	0	0	0	0	0	0	0	0	0	0	0	0	0	0	0	0	0	3064	0	0	0	0	0	43	0	0	0	0	0	16709	32	0	0	0	0	0	0	0	0	0	0	0	0	0	0	0
Anaerostipes	2475	2170	2033	3491	2354	12456	4630	6773	2558	1086	14048	1805	2250	2660	6283	59436	4402	1308	1827	2468	9058	26647	13807	9807	4253	1236	4286	23771	6960	19048	2259	3743	3447	4940	1978	105	1201	0	29	4243	4462	489	4530	3201	1195	37
Anaerotruncus	1050	594	1816	0	311	48	0	5875	733	12183	1279	163	408	16	4085	63	183	636	874	351	1118	0	3302	8212	4959	4527	3627	977	2920	0	4943	703	14096	1572	1647	398	270	3436	5412	3049	854	680	0	11659	49538	5597
Bacteria_unclassified	0	0	0	0	0	0	0	0	0	1570	0	0	0	0	0	0	0	0	0	0	0	0	0	0	0	0	0	0	0	0	0	0	507	0	0	0	0	0	4574	65	0	0	0	143	1340	60
Bacteroidales_unclassified	0	0	0	0	0	0	0	0	0	1051	0	0	0	0	0	0	0	0	0	0	0	0	0	0	0	0	0	0	0	0	0	0	0	0	0	0	0	0	1034	0	0	0	0	0	0	0
Bacteroides	127860	54052	216319	288467	380243	75452	3465	73647	191427	167404	252820	11952	37395	91078	282556	12275	39121	275675	356838	358756	310079	385944	368172	60747	254779	222643	179260	408293	328667	212603	126102	240670	153453	437348	106027	183044	113176	317567	60981	43253	212082	379350	177109	286611	102850	99410
Bacteroidetes_unclassified	0	0	0	0	0	0	0	0	0	0	0	0	0	0	0	0	0	0	0	0	0	0	0	0	0	0	0	0	0	0	0	0	0	0	0	51	0	0	0	40	0	0	0	1952	0	0
Barnesiella	4100	66	2202	0	1136	0	23	7819	7088	14165	20	494	0	103	0	21	968	5992	13290	570	31	16	3163	46	69189	0	22625	14121	26011	34	359	4850	15361	0	19960	14149	872	41	5309	12842	946	92	14804	9703	5451	0
Bifidobacterium	23121	121724	98573	32168	50840	126108	61892	160311	13306	32399	31437	18393	9323	65575	7511	52264	4778	9162	12173	4920	17654	66412	1213	14159	54333	52523	43666	48191	0	9419	16700	40096	177	1474	23743	416	35724	74990	863	2769	0	1110	88719	48579	15199	3841
Bilophila	1118	172	23	0	228	367	0	1087	1413	2790	0	248	18	93	1171	0	189	1058	1404	1948	1311	0	1395	2890	1370	1496	4084	3547	3125	162	2686	2858	10512	4253	1470	5155	457	0	2844	2440	845	0	3196	0	5407	20719
Blautia	11592	24226	17738	22405	13317	36329	6675	21871	58863	38436	54186	22330	24260	20114	40984	39520	18458	16980	19786	12870	9077	14815	46210	28206	14101	23426	18505	19716	10923	58439	29049	15612	28385	44717	25960	128197	26483	37342	61753	20928	29535	40527	21345	24824	19073	66021
Butyricimonas	1150	0	0	0	483	103	0	2134	1645	1702	18	0	0	254	0	0	182	1004	4793	104	280	18	1069	42	3052	17177	0	1224	4213	29	6884	953	1721	0	0	2468	0	47	4868	1258	0	0	0	1742	1333	171
Candidate_division_TM7_norank	0	14	81	121	18	196	128	60	44	49	160	99	414	27	0	1016	137	74	47	51	54	237	113	164	593	0	442	40	0	293	186	104	38	191	82	0	61	90	0	179	263	131	34	152	0	0
Catenibacterium	0	0	3173	0	6902	0	0	3641	6040	2721	0	0	0	39402	0	0	0	52	0	0	0	0	18	0	0	0	0	0	0	36	40	0	0	0	0	0	0	0	0	0	0	0	0	0	0	0
Christensenella	23	0	0	0	0	0	0	154	14	64	0	0	0	0	0	0	0	32	9	25	0	0	0	282	123	33	161	37	130	0	447	0	111	0	293	0	0	0	129	108	0	0	0	398	63	448
Christensenellaceae_unclassified	0	0	0	0	0	0	0	0	0	0	0	0	0	0	0	0	0	0	0	0	0	0	0	0	0	37	0	0	0	0	0	0	395	0	0	0	0	0	0	0	0	0	0	0	69	0
Christensenellaceae_uncultured	8595	28911	377	67	1806	13786	123	45753	36647	35538	107	47748	0	4926	31291	0	1115	31434	8177	25603	68	258	40099	45074	61309	9338	24475	2517	815	1051	140086	1888	15861	373	5969	0	16586	115	51756	25826	1173	81	5923	78	74134	0
Citrobacter	279	28	0	0	46	12765	0	0	12721	0	3482	1243	9157	186	132	120	167	500	2056	26	2666	13	3773	0	0	242	5103	80	315	4140	553	5166	175	21820	808	0	24361	0	465	8590	843	8270	0	0	93	1152
Cloacibacillus	0	0	0	0	0	0	0	0	0	40	0	52	0	0	0	0	0	0	0	0	0	0	0	0	239	12355	0	0	0	0	21951	0	0	0	0	0	0	0	0	0	0	0	0	0	0	0
Clostridiales_unclassified	0	0	0	0	0	0	0	0	0	446	0	0	0	0	0	0	0	0	0	0	0	0	0	816	0	28	0	0	0	0	0	0	0	0	0	0	0	0	185	0	0	0	0	0	0	0
Clostridium_sensu_stricto_1	2151	2348	2647	627	79	174	42592	1121	2686	111	219	21371	50617	440	58	3489	832	1076	695	273	39	533	31	2272	341	37	9030	423	0	5815	271	38	285	42	775	0	1797	0	471	3300	33	0	40	0	148	218
Collinsella	2238	56258	1832	18	210	14570	7217	11399	1774	4474	16834	4632	0	37	2659	0	696	6736	1214	1045	20	0	956	0	9265	17245	6480	0	0	311	22313	10015	17515	0	0	0	3824	0	13418	0	184	0	0	44	5519	0
Coprobacillus	0	0	0	0	0	0	0	33	0	0	0	0	0	0	0	23	0	14	10	0	0	0	27	3079	0	0	665	0	441	0	2013	0	30	5947	117	16331	263	0	3694	0	0	38	43	3391	31	1738
Coprobacter	99	0	0	0	0	617	16	25114	4160	177	28	39	0	173	1767	0	41	384	370	1734	0	0	16968	0	1807	0	0	0	13537	0	0	1178	0	0	1852	101	0	133	0	1071	635	0	2155	2317	0	785
Coprococcus	31800	11668	13915	34243	2328	12266	1567	3861	8703	15604	532	15131	4301	38064	27921	16808	8619	6287	48402	25496	2000	3062	1403	19149	3529	3029	2970	6992	2186	8001	6277	7211	4102	17276	12159	12539	6967	2387	8446	24338	1791	107	6896	2967	4233	35
Coriobacteriaceae_uncultured	1540	15591	1440	862	452	1619	273	3070	335	3129	13	10328	0	360	1900	0	466	1910	1333	430	294	0	273	300	2262	1941	828	0	0	31	35	130	132	0	0	149	1101	0	5407	1320	0	0	0	8098	2735	7818
Cyanobacteria_norank	0	142	17	37	0	0	113	0	0	0	0	74	0	106	59	2860	0	0	0	30	0	37	0	0	668	39	41	0	322	0	46	0	0	0	120	239	0	49	0	132	0	0	0	96	0	0
Defluviitaleaceae_incertae_sedis	1604	117	713	3608	13	7436	3282	1356	141	487	2239	2847	681	19	2086	10430	478	2031	1624	2596	2863	700	769	0	0	817	15337	8404	1316	478	0	19046	0	73	271	198	34	3464	0	1801	1793	129	3474	1374	0	0
Defluviitaleaceae_unclassified	151	0	0	0	18	19	126	21	45	169	0	21	317	21	47	0	0	469	234	467	374	443	0	41	0	0	64	206	69	770	75	76	0	36	0	0	194	0	102	153	71	0	0	105	35	0
Defluviitaleaceae_uncultured	978	34	200	732	230	498	296	240	660	1902	1727	456	16	647	1107	0	425	1013	370	943	395	730	3883	3998	1053	445	38	6334	12841	804	881	11406	2274	450	3822	0	622	88	3938	5756	1507	0	7288	9130	747	1648
Desulfovibrio	0	2247	46	0	2518	0	0	4784	17786	18109	17	13073	0	0	0	0	282	356	5568	0	3951	0	12	0	86	4713	17533	0	3228	0	7939	0	1481	36	36	0	30	0	12206	335	7365	12292	0	21930	4382	2855
Dialister	27589	288	364	54638	19795	4427	254	0	19366	58	1724	41557	19	42	7300	34	1729	984	515	19172	26306	30358	51	7041	19148	147	116	41	0	464	37	83809	31	30	0	53	20857	8097	0	0	0	0	0	39	0	0
Dorea	2914	24485	15036	1663	2611	14396	2961	10418	3136	5057	495	8676	14681	7345	2107	8696	3877	1638	2688	2503	5006	2548	2362	1453	4205	518	18953	7603	0	5818	2364	13452	4930	6337	4211	0	4182	0	6033	1904	4488	0	6385	0	3473	0
Eggerthella	0	232	40	228	0	38	0	0	0	0	341	274	472	185	33	156	0	19	19	0	251	59	69	1737	0	2771	1115	436	1659	380	6917	386	211	1946	2739	2333	65	3963	1533	37	0	2164	1452	1793	131	1699
Enterobacter	344	15	0	18	0	17401	120	16	483	44	8319	10030	33955	524	2228	1162	884	1323	3365	48	14468	42	2152	533	39	167	7631	1375	2053	41338	6588	635	76	296	4046	50	79133	371	1411	10217	3633	37943	39	148	605	13928
Enterococcus	0	487	0	0	0	0	0	0	45	172	1177	0	34	48	0	615	21	52	0	0	652	0	0	0	0	146	309	0	217	1147	43	71	0	152	224	13620	99	96	2015	155	40	0	0	0	0	113180
Enterorhabdus	0	0	0	0	0	0	0	57	19	0	0	63	0	0	0	0	0	0	0	0	0	0	0	113	0	0	0	0	44	0	680	0	0	0	79	0	0	0	73	0	0	0	0	33	66	0
Erysipelotrichaceae_incertae_sedis	29	8525	5182	104	43	25	0	8663	3573	13	1458	18	371	39	29	9808	373	17	35	135	116	22	13	2663	24586	7823	15572	1105	6280	452	1981	23295	91	9880	1449	7662	30	2485	9391	1221	2337	14406	41	5400	11873	41466
Erysipelotrichaceae_uncultured	1402	2767	297	1058	66	2863	1910	0	235	6607	0	10606	11152	2428	3741	0	3073	5062	2683	1042	3806	3481	5096	7997	47	121	0	20443	0	5517	4238	4066	1521	3549	3364	0	7416	1222	1925	0	0	39	1913	0	6497	1122
Escherichia-Shigella	438	13169	145	2329	5464	8947	188	2503	18056	586	1066	123802	129394	14674	2751	125482	37156	67354	20604	20414	155635	559	2993	38765	44325	34770	132130	7126	15326	75328	560	7496	16487	87898	371605	48133	2320	9424	41453	11503	7691	89	180	34897	21826	121210
Eubacterium	0	0	0	0	0	0	0	0	0	0	0	0	0	0	0	0	0	0	0	0	0	0	0	0	1844	189	0	276	1063	0	0	0	0	0	42	197	0	0	0	0	0	0	0	0	0	699
Faecalibacterium	107405	37372	215334	61008	231185	159023	98989	10062	40881	53666	171374	135549	48009	120075	73499	165	87304	144124	47625	123368	67213	72490	61146	1023	6892	639	12014	65333	727	98019	1100	94308	102187	27237	24415	16977	214130	12498	51031	187160	129338	125570	92188	3700	22271	144
Family_XIII_incertae_sedis	0	0	0	0	0	0	0	0	0	0	0	0	0	0	0	0	0	0	0	0	0	0	0	136	0	278	136	1001	1711	0	209	0	0	42	82	0	0	0	0	0	0	0	0	961	0	0
Family_XIII_unclassified	0	20	0	0	0	23	0	0	0	642	0	0	0	0	0	0	0	17	0	0	0	0	0	0	0	0	0	0	0	0	0	0	39	0	0	0	0	0	0	0	0	0	0	0	555	0
Family_XIII_uncultured	969	1831	536	0	306	370	40	3033	685	2483	123	1015	0	772	670	0	250	142	750	445	1006	87	807	5703	4282	1808	2768	669	457	179	993	2357	1355	35	2616	0	671	0	3240	1173	1132	0	3593	24	2987	0
Finegoldia	0	0	0	14	0	0	18	0	0	0	0	0	0	0	0	0	0	0	0	0	19	0	0	0	0	81	46	0	0	0	0	0	0	0	0	237	0	0	65	0	0	0	0	0	0	0
Flavonifractor	19	159	570	189	260	75	0	204	90	184	470	0	629	68	128	13109	86	159	162	415	924	344	325	1769	1026	7481	6301	5754	1659	158	4298	1212	311	9589	1917	2496	27	2220	476	474	274	4850	1921	9321	503	5816
Fusobacterium	0	15	0	0	290	0	22	0	0	0	242	13	0	0	0	0	24	263	26	0	0	0	0	51	0	0	318	0	0	690	0	0	44	405	0	2066	0	0	0	0	0	0	0	0	0	0
Gastranaerophilales_norank	0	0	0	0	0	0	0	2735	493	0	0	85	0	0	0	0	0	57	0	0	0	0	0	46627	0	0	0	0	0	42	0	576	0	0	0	0	0	46	0	3151	0	0	1040	0	0	0
Gordonibacter	0	0	0	0	0	43	0	149	35	0	0	67	0	10	25	0	0	30	28	26	76	0	18	1183	229	541	1260	194	95	0	2211	62	0	0	355	106	0	0	804	113	0	320	119	37	248	0
Granulicatella	0	0	60	76	0	0	171	0	0	16	39	20	94	221	37	233	19	18	0	0	38	25	0	0	38	0	30	0	0	175	38	33	0	39	75	51	76	0	0	40	113	84	0	0	0	0
Haemophilus	569	0	896	2202	6725	733	1181	0	4185	55	203	168	4243	23417	4027	527	49	2450	583	21	57	1190	361	0	0	0	0	0	0	20785	0	0	0	0	40	0	1984	72	894	779	1265	585	0	0	0	0
Holdemania	71	129	0	185	20	0	0	16	27	15	218	34	0	64	92	0	35	314	16	52	165	48	139	419	427	202	5922	423	0	120	532	401	831	1092	627	763	131	0	381	572	507	768	1846	0	247	640
Howardella	0	0	0	0	848	0	0	0	0	0	0	0	0	1607	0	0	0	22	0	0	0	0	0	0	0	0	0	0	0	0	0	1362	0	0	0	0	0	0	0	0	0	0	0	0	0	0
Hydrogenoanaerobacterium	22	0	0	0	0	0	0	0	11	98	0	0	0	0	0	0	0	0	0	0	0	0	0	443	121	0	0	0	956	0	0	0	44	0	0	0	0	0	946	0	0	0	0	287	138	0
Intestinimonas	522	2085	1926	557	431	143	112	417	922	1664	103	154	20	200	946	42	1585	888	734	1417	479	153	226	8881	1649	2008	3372	1805	6111	2806	5972	818	1120	1332	672	15788	207	1159	1695	1918	1235	122	907	2278	853	1088
Klebsiella	268	116	62	86	33	27531	79	0	2417	71	19293	43994	136509	467	6412	3994	17010	6425	4485	54	32295	111	3111	1263	303	1803	20404	939	6388	77975	27668	1437	263	8138	56575	57	44620	1897	6089	28252	1953	143725	115	219	1597	4847
Lachnospira	32484	1722	5145	19752	5599	124	14089	300	17547	11751	5105	10704	14801	1037	46779	156144	9291	59219	32946	87281	8016	17732	7405	40	39	35	906	753	0	5042	701	6799	3886	1595	2007	47	19690	209	439	13393	0	1965	13485	0	1601	24
Lachnospiraceae_incertae_sedis	31557	39100	32029	43842	29108	48293	9511	44487	36754	47903	31501	93073	92677	41356	112188	141742	31297	41290	54670	27581	34371	69125	48646	55845	46463	28972	86605	52332	126360	91120	21234	95917	41617	98324	55361	47728	58313	70021	75140	52617	68803	127876	64979	115664	50929	48020
Lachnospiraceae_unclassified	11731	5448	3214	17892	2740	16194	2589	1403	40880	10359	4363	14510	8458	14297	20052	28302	9457	24105	23226	18878	11877	2683	8927	1406	415	1344	11692	1271	4054	84044	4877	1734	3259	1542	11334	44187	8481	280	10451	26483	6045	1016	5117	506	4678	3024
Lachnospiraceae_uncultured	5281	3322	1780	21109	3119	2781	1859	39	6511	5674	7215	14783	26518	10983	9972	6440	2521	5615	22217	15006	5704	8409	8102	4379	3163	1185	703	15355	22310	14285	5207	12281	8217	9002	2859	238	6621	4866	4028	8207	7321	1611	8716	6471	4280	28859
Lactobacillus	6121	31728	6580	15344	1090	12061	34493	9005	133	8316	36	3771	0	489	1979	12190	154	3037	125	21733	2420	0	46	128	575	26462	60	127	2947	3539	16790	0	0	403	519	25261	6538	0	0	19140	2205	0	885	179	1664	0
Lactococcus	0	17	0	0	35	76	0	0	12	0	167	0	0	16	0	19	23	143	0	30	65	0	0	50	0	81	580	0	213	5155	0	0	0	0	218	150	0	0	342	65	0	48	0	0	0	0
Leuconostoc	34	50	0	0	0	118	0	48	0	62	672	0	15	17	0	0	36	17	0	25	117	0	19	0	0	0	130	0	34	0	0	36	0	0	0	0	34	0	0	0	0	0	0	37	0	0
Megamonas	82	11022	2246	30	0	18	0	520	39716	8110	42	0	79526	28335	23977	15	649	0	31663	6457	53931	19	4003	38	1271	0	0	0	0	4895	0	44	0	0	30	48	0	0	0	0	0	94	129195	34	0	2083
Megasphaera	21	155939	90	17	47053	73	327708	16178	0	22010	0	0	0	0	0	0	0	0	17840	0	35	0	29	0	339	3312	0	0	0	2706	0	0	0	0	0	0	0	42	0	0	0	1553	0	0	0	0
Mitsuokella	0	0	17	0	0	1940	0	0	0	0	0	0	0	0	0	0	0	0	0	0	0	0	0	0	0	0	0	0	0	592	0	0	0	0	0	0	0	0	0	0	0	0	0	0	0	1913
Odoribacter	2639	0	130	0	511	613	0	1460	2527	1279	0	64	0	1062	3423	0	419	2189	2013	2779	1483	1761	3661	0	3598	0	219	9876	9831	165	3969	3764	10031	0	3059	0	732	42	7462	3012	1421	0	3028	2859	1153	0
Oscillibacter	240	157	0	0	14	0	0	492	0	1056	0	0	0	0	0	0	25	0	0	0	0	0	0	0	0	0	0	0	0	0	0	0	0	0	0	0	0	0	0	214	0	0	0	0	291	0
Oxalobacter	148	0	0	0	0	77	0	670	34	366	0	0	0	0	118	0	0	149	17	0	0	0	76	2161	0	0	0	0	139	0	568	0	594	0	0	0	0	0	264	0	41	0	36	0	114	31
Parabacteroides	8020	4133	7875	7958	1611	6295	110	6561	24576	7420	27246	666	1164	1050	13228	488	2091	5363	11337	9560	5758	1224	8873	10296	57533	31036	14497	27089	31370	4041	74838	11858	28709	19019	17748	9918	4515	361006	18139	7440	4145	7727	2350	22392	20350	14748
Paraprevotella	0	35	20	0	0	0	19	1655	20783	4306	0	0	0	3922	0	19	2954	4218	34395	440	0	0	17430	38	4177	0	4592	19855	32	37	292	11576	0	1836	0	0	6358	0	6071	8753	6696	0	21976	15515	20946	1267
Parasutterella	7347	4716	468	21482	6101	269	4762	23	104	158	25	251	0	5755	2184	67132	4791	5629	3293	20389	3997	20047	5715	0	172	872	7815	17548	945	6276	39	12356	4370	6836	2886	0	419	4391	72	2249	2120	0	884	0	1878	4456
Peptococcaceae_uncultured	0	0	0	0	0	0	0	477	0	355	0	0	0	0	21	0	0	0	0	0	0	0	0	2503	634	82	0	0	0	0	1580	38	155	0	207	0	0	0	370	74	0	0	0	102	263	0
Peptococcus	135	71	0	0	0	50	0	54	171	65	0	26	0	0	226	0	39	102	185	0	0	0	0	0	83	0	0	0	0	152	0	0	1392	0	154	0	0	0	0	290	0	0	0	0	190	0
Peptostreptococcaceae_incertae_sedis	627	4601	10117	757	1747	2412	9770	737	2916	320	1206	20866	21418	2200	1181	0	1291	1848	2342	710	460	877	0	2495	1924	1716	6485	1471	2596	4486	8872	489	3820	1292	3442	550	1812	1053	153	644	689	3430	35	1927	1516	703
Phascolarctobacterium	137	19546	41892	18	17	1161	2603	6977	8101	21152	40531	101	6234	1727	0	38	36506	16503	22691	20358	1404	20	28281	40	11763	27532	56597	33371	26766	5369	2559	0	27202	43022	22746	40694	361	201	30959	26245	32888	20099	26210	23893	12463	112273
Prevotella	176344	1849	1831	252	2004	199	309760	1391	201	42769	764	113	60	42	37	82	522252	28987	387	79	418	136	258	188	697	6205	58	91	73	18251	305	36	79466	0	248	154	58955	262	81057	216844	360648	0	35	1552	4459	232
Prevotellaceae_uncultured	0	0	0	0	0	0	0	0	0	0	0	0	0	189	0	0	21048	16	100	0	0	0	0	0	0	0	0	0	0	0	0	0	1879	0	0	0	0	0	3108	0	0	0	0	0	0	1854
Pseudobutyrivibrio	80388	59319	77002	68542	53920	104225	19228	1155	56945	8667	5698	10247	28752	105045	20443	127412	24989	30465	19219	26699	74702	23479	31713	1251	335	33	3109	4314	11753	5146	76	59078	26129	50530	9240	0	21946	738	3018	13411	117	0	14674	31	11027	128
Pyramidobacter	0	20	0	52	0	0	0	0	0	65	216	0	0	0	49	0	0	0	0	0	0	0	550	0	0	0	0	0	0	39	0	0	0	0	0	0	0	0	2646	0	0	1271	0	0	249	0
RC9_gut_group	0	0	0	0	0	0	0	0	0	0	0	0	0	0	0	0	0	0	0	0	0	0	0	0	0	0	0	0	0	0	0	0	0	0	0	0	0	0	5083	0	0	0	0	0	0	0
RF9_norank	531	3925	21	54	18	253	0	13042	488	3567	0	192	0	85	9362	0	63	100	923	164	0	0	127	922	4388	0	0	0	0	0	0	0	0	0	1008	0	1752	37	13731	1192	0	0	0	0	8401	0
Raoultella	306	18	0	0	15	1519	0	0	2056	0	9741	981	2733	1703	72	77	29	498	570	24	932	0	483	0	37	133	2790	40	109	1159	5122	1140	0	10860	88	0	5623	142	149	7823	160	2048	0	37	74	409
Rhodococcus	73	18	19	11	23	121	146	104	91	15	63	103	239	0	79	43	76	35	24	104	27	57	22	0	0	0	0	0	0	0	0	0	0	0	0	0	0	0	0	0	0	0	0	0	0	0
Rickettsiella	0	0	0	0	0	0	0	0	0	0	0	0	0	0	0	0	0	0	0	0	0	0	0	0	0	0	1728	0	0	0	0	0	0	0	0	0	0	0	0	0	0	0	0	0	0	0
Roseburia	30399	15607	43477	42693	3762	20746	1368	8413	7208	5783	11553	7044	18369	57583	13352	383	9081	12883	15475	10625	17985	5228	7435	2406	840	0	103	6851	72	5187	2809	13388	52966	10099	2386	42	55950	1138	2134	39379	17406	9913	4642	68	2753	0
Ruminococcaceae_incertae_sedis	3127	5043	11243	3084	3456	4613	5209	3375	3720	2932	9195	12581	14107	5557	3885	1812	4276	11163	8168	2791	7553	4401	9663	3940	15509	7256	9618	11049	1423	5824	15309	11130	13485	14510	5506	3536	5428	712	18982	6370	5109	2738	9363	23339	7192	1665
Ruminococcaceae_unclassified	2809	913	1790	309	1748	864	150	4620	2787	3230	629	1301	181	1916	2716	0	601	2820	1652	721	3115	77	1562	22414	6760	4662	14231	6699	7015	638	20239	4332	4051	3983	7238	2360	428	1330	7646	2678	915	1961	5856	11134	4367	2297
Ruminococcaceae_uncultured	65974	113450	38387	76760	10924	19841	667	254856	86523	251644	10089	80783	5892	22642	76304	307	19724	23037	45675	57340	17070	5545	87886	296653	196661	59193	105893	44116	120915	8283	252540	31489	185935	25914	83044	13811	20200	26672	246660	57164	10621	25112	73961	95874	388069	15168
Ruminococcus	56544	50744	47531	33599	53889	127333	168	78949	25855	36926	92691	54789	46515	133100	8819	19	11262	14796	17017	10098	30196	39161	16611	6420	3486	10426	38211	7411	12050	12737	44392	43421	11511	40	33160	0	54251	13232	7722	2629	28	4890	64511	6332	5385	42438
S24-7_norank	1083	17	62	0	0	0	0	6511	0	23929	0	8805	0	25425	5	0	0	0	0	0	0	0	20011	0	0	0	0	0	0	39	0	12172	0	0	0	43	33	40	3109	37	4924	0	0	115	10356	36
Slackia	0	0	402	0	0	0	438	485	0	0	0	340	0	0	0	0	0	0	0	0	0	0	0	0	823	0	0	0	0	0	0	0	0	0	0	0	0	0	0	0	0	0	0	0	393	0
Solobacterium	0	69	19	0	34	134	206	16	0	21	51	0	110	21	0	168	49	0	10	0	0	0	12	0	41	0	65	42	0	35	93	34	0	0	38	102	0	0	0	42	32	39	64	0	61	0
Streptococcus	17	2272	1103	4749	1672	385	1386	1208	880	203	1081	421	21771	5635	883	2736	394	446	333	154	4363	587	1423	402	1416	19324	8138	495	1612	4151	7961	140	174	191	1003	2318	2289	1267	446	1226	1917	304	239	407	96	428
Subdoligranulum	76165	40925	47419	101856	30466	61450	13554	53869	103115	19833	107286	100067	87756	68641	30676	143	41521	34406	26453	30250	28178	182452	43149	2501	7900	3446	5569	24417	118450	14222	199	32664	8119	2108	7880	47682	37149	172	25649	44891	12714	46	80412	49446	28273	193967
Succiniclasticum	0	0	0	0	0	0	0	0	0	0	0	0	0	0	0	0	0	0	0	0	0	0	0	3161	0	0	0	0	0	0	0	0	0	0	0	0	0	0	0	0	0	0	0	0	0	0
Sutterella	7672	23	149	0	2718	24	20	594	12161	3819	22068	22	0	0	1675	1222	5045	241	4332	28	0	38	16	754	5016	180	0	0	2337	156	272	0	0	160	37	2384	2066	83	7076	344	7391	2216	2675	3778	0	0
Synergistes	0	0	0	0	0	0	0	0	0	0	0	0	0	0	0	0	0	0	0	0	0	0	0	0	0	0	37	0	0	0	2890	0	0	0	0	0	0	0	0	0	0	0	0	0	0	0
Thalassospira	142	0	0	0	0	192	0	2535	2634	245	0	39	23	0	28567	0	25	26769	5765	10850	0	35	479	376	44	0	0	0	0	154	0	677	0	0	0	0	0	0	0	145	0	0	1449	44	754	0
Turicibacter	84	218	1096	36	428	309	0	18	264	0	215	0	38	60	182	1620	201	68	179	0	0	79	0	37	0	43	424	0	0	885	595	138	31	75	192	0	31	0	0	37	0	382	0	0	69	0
Veillonella	115	442	1249	8559	425	473	789	0	2661	81	190	30	3855	12309	12632	88626	158	1974	1123	74	192	5335	930	0	209	79	0	229	380	17244	34	537	69	79	429	551	5716	28535	162	553	1446	355	0	0	0	49
Victivallis	0	0	0	0	0	0	0	0	89	1876	0	0	0	0	0	0	240	0	0	0	0	0	103	0	89	0	0	0	0	0	0	0	0	0	0	0	0	0	79	0	0	0	0	43	0	0
Weissella	0	0	120	0	32	0	0	20	82	18	488	0	15	964	29	402	80	766	136	0	361	111	20	83	50	0	1270	0	324	1841	0	0	0	0	270	0	65	0	40	29	103	701	0	734	0	36
vadinBB60_norank	399	0	0	0	32	0	0	509	67	0	0	0	0	0	0	0	18	0	0	761	0	0	0	1772	112	0	0	0	0	0	295	0	0	0	0	0	28	0	2052	0	0	0	0	0	0	0
vadinHA64_norank	0	0	0	0	0	0	0	21	60	780	0	0	0	0	0	0	0	0	0	0	0	0	0	0	0	0	0	0	0	0	0	0	0	0	0	0	0	0	0	0	0	0	0	0	0	0
