# Supplementary material for: Alterations in the fecal microbiota of patients with spinal cord injury
Source: PLoS One. 2020 Aug 4;15(8):e0236470. doi: 10.1371/journal.pone.0236470 (PMC7402510; doi:10.1371/journal.pone.0236470)
Supplement: S1 File — SCI: Spinal cord injury group (Group A, N = 23); H: Healthy controls (Group B, N = 23). (ZIP) [file pone.0236470.s001.zip › Supporting Information/order.percents.xls]

OTUID	H0085	H0276	H0294	H0695	H0704	H0777	H0839	H0850	H1082	H1101	H1259	H1676	H1716	H1740	H1980	H2121	H2231	H2232	H2261	H2382	H2503	H2557	H2598	SCINDB_1	SCINDB_2	SCINDB_4	SCINDB_5	SCINDB_8	SCINDB_9	SCINDB_13	SCINDB_14	SCINDB_16	SCINDB_17	SCINDB_18	SCINDB_3	SCINDB_6	SCINDB_7	SCINDB_10	SCINDB_11	SCINDB_12	SCINDB_15	SCINDB_19	SCINDB_20	SCINDB_21	SCINDB_22	SCINDB_23
Anaeroplasmatales	0	0	0	0	0	0	0	0	0	0	0	0	0	0	0	0	0	0.003064	0	0	0	0	0	4.3e-05	0	0	0	0	0	0.016709	3.2e-05	0	0	0	0	0	0	0	0	0	0	0	0	0	0	0
Bacteria_unclassified	0	0	0	0	0	0	0	0	0	0.00157	0	0	0	0	0	0	0	0	0	0	0	0	0	0	0	0	0	0	0	0	0	0	0.000507	0	0	0	0	0	0.004574	6.5e-05	0	0	0	0.000143	0.00134	6e-05
Bacteroidales	0.344812	0.069603	0.240274	0.296699	0.389937	0.096019	0.313558	0.144143	0.273929	0.279062	0.304893	0.022988	0.038653	0.133202	0.320377	0.012903	0.591306	0.333171	0.449423	0.382034	0.33285	0.389099	0.489756	0.227273	0.421566	0.33627	0.24272	0.536351	0.446859	0.237367	0.258708	0.313297	0.373917	0.458203	0.186845	0.244549	0.18853	0.679275	0.233273	0.311567	0.617167	0.395673	0.238341	0.41547	0.183402	0.120634
Bacteroidetes_unclassified	0	0	0	0	0	0	0	0	0	0	0	0	0	0	0	0	0	0	0	0	0	0	0	0	0	0	0	0	0	0	0	0	0	0	0	5.1e-05	0	0	0	4e-05	0	0	0	0.001952	0	0
Bifidobacteriales	0.023121	0.121724	0.098573	0.032168	0.05084	0.126108	0.061892	0.160311	0.013306	0.032399	0.031437	0.018393	0.009323	0.065575	0.007511	0.052264	0.004778	0.009162	0.012173	0.00492	0.017654	0.066412	0.001213	0.014159	0.054333	0.052523	0.043666	0.048191	0	0.009419	0.0167	0.040096	0.000177	0.001474	0.023743	0.000416	0.035724	0.07499	0.000863	0.002769	0	0.00111	0.088719	0.048579	0.015199	0.003841
Burkholderiales	0.015167	0.004739	0.000617	0.021482	0.008819	0.00037	0.004782	0.001287	0.012299	0.004343	0.022093	0.000273	0	0.005755	0.003977	0.068354	0.009836	0.006019	0.007642	0.020417	0.003997	0.020085	0.005807	0.002915	0.005188	0.001052	0.007815	0.017548	0.003421	0.006432	0.000879	0.012356	0.004964	0.006996	0.002923	0.002384	0.002485	0.004474	0.007412	0.002593	0.009552	0.002216	0.003595	0.003778	0.001992	0.004487
Candidate_division_TM7_norank	0	1.4e-05	8.1e-05	0.000121	1.8e-05	0.000196	0.000128	6e-05	4.4e-05	4.9e-05	0.00016	9.9e-05	0.000414	2.7e-05	0	0.001016	0.000137	7.4e-05	4.7e-05	5.1e-05	5.4e-05	0.000237	0.000113	0.000164	0.000593	0	0.000442	4e-05	0	0.000293	0.000186	0.000104	3.8e-05	0.000191	8.2e-05	0	6.1e-05	9e-05	0	0.000179	0.000263	0.000131	3.4e-05	0.000152	0	0
Clostridiales	0.57013	0.476442	0.591975	0.558799	0.456621	0.665968	0.239573	0.564894	0.547774	0.576318	0.53348	0.678049	0.511633	0.661331	0.537826	0.614462	0.293007	0.470005	0.403202	0.487981	0.338866	0.481979	0.445469	0.541365	0.394199	0.174305	0.405274	0.327857	0.477842	0.452552	0.577589	0.48605	0.543484	0.333025	0.310737	0.337643	0.563668	0.183132	0.600424	0.550617	0.307454	0.353209	0.500241	0.381998	0.690829	0.418044
Coriobacteriales	0.003822	0.072805	0.003714	0.001108	0.000775	0.016372	0.007928	0.015385	0.002286	0.007627	0.017188	0.016796	0.000472	0.001005	0.00477	0.000156	0.001242	0.008899	0.003215	0.001565	0.000654	5.9e-05	0.001584	0.00718	0.012579	0.023326	0.014505	0.00063	0.001798	0.001064	0.032949	0.011817	0.017895	0.001946	0.003173	0.002689	0.005307	0.003963	0.021423	0.001888	0.000184	0.002484	0.002615	0.010005	0.009162	0.009517
Corynebacteriales	7.3e-05	1.8e-05	1.9e-05	1.1e-05	2.3e-05	0.000121	0.000146	0.000104	9.1e-05	1.5e-05	6.3e-05	0.000103	0.000239	0	7.9e-05	4.3e-05	7.6e-05	3.5e-05	2.4e-05	0.000104	2.7e-05	5.7e-05	2.2e-05	0	0	0	0	0	0	0	0	0	0	0	0	0	0	0	0	0	0	0	0	0	0	0
Cyanobacteria_norank	0	0.000142	1.7e-05	3.7e-05	0	0	0.000113	0	0	0	0	7.4e-05	0	0.000106	5.9e-05	0.00286	0	0	0	3e-05	0	3.7e-05	0	0	0.000668	3.9e-05	4.1e-05	0	0.000322	0	4.6e-05	0	0	0	0.00012	0.000239	0	4.9e-05	0	0.000132	0	0	0	9.6e-05	0	0
Desulfovibrionales	0.001118	0.002419	6.9e-05	0	0.002746	0.000367	0	0.005871	0.019199	0.020899	1.7e-05	0.013321	1.8e-05	9.3e-05	0.001171	0	0.000471	0.001414	0.006972	0.001948	0.005262	0	0.001407	0.00289	0.001456	0.006209	0.021617	0.003547	0.006353	0.000162	0.010625	0.002858	0.011993	0.004289	0.001506	0.005155	0.000487	0	0.01505	0.002775	0.00821	0.012292	0.003196	0.02193	0.009789	0.023574
Enterobacteriales	0.001635	0.013346	0.000207	0.002433	0.005558	0.068163	0.000387	0.002519	0.035733	0.000701	0.041901	0.18005	0.311748	0.017554	0.011595	0.130835	0.055246	0.0761	0.03108	0.020566	0.205996	0.000725	0.012512	0.040561	0.044704	0.037115	0.168058	0.00956	0.024191	0.19994	0.040491	0.015874	0.017001	0.129012	0.433122	0.04824	0.156057	0.011834	0.049567	0.066385	0.01428	0.192075	0.000334	0.035301	0.024195	0.141546
Erysipelotrichales	0.001586	0.011708	0.009767	0.001383	0.007493	0.003331	0.002116	0.012387	0.010139	0.009377	0.001942	0.010658	0.011671	0.042014	0.004044	0.011619	0.003731	0.005527	0.002933	0.001229	0.004087	0.00363	0.005305	0.014195	0.025101	0.008189	0.022648	0.022013	0.006721	0.007045	0.009492	0.027934	0.002504	0.020543	0.005787	0.024858	0.007871	0.003707	0.015391	0.001872	0.002876	0.015672	0.003907	0.008791	0.018778	0.044966
Fusobacteriales	0	1.5e-05	0	0	0.00029	0	2.2e-05	0	0	0	0.000242	1.3e-05	0	0	0	0	2.4e-05	0.000263	2.6e-05	0	0	0	0	5.1e-05	0	0	0.000318	0	0	0.00069	0	0	4.4e-05	0.000405	0	0.002066	0	0	0	0	0	0	0	0	0	0
Gastranaerophilales	0	0	0	0	0	0	0	0.002735	0.000493	0	0	8.5e-05	0	0	0	0	0	5.7e-05	0	0	0	0	0	0.046627	0	0	0	0	0	4.2e-05	0	0.000576	0	0	0	0	0	4.6e-05	0	0.003151	0	0	0.00104	0	0	0
Lactobacillales	0.006172	0.034554	0.007863	0.020169	0.002829	0.01264	0.03605	0.010281	0.001152	0.008787	0.00366	0.004212	0.021929	0.00739	0.002928	0.016195	0.000727	0.004479	0.000594	0.021942	0.008016	0.000723	0.001508	0.000663	0.002079	0.046013	0.010517	0.000622	0.005347	0.016008	0.024832	0.00028	0.000174	0.000785	0.002309	0.0414	0.009101	0.001363	0.002843	0.020655	0.004378	0.001137	0.001124	0.001357	0.00176	0.113644
Legionellales	0	0	0	0	0	0	0	0	0	0	0	0	0	0	0	0	0	0	0	0	0	0	0	0	0	0	0.001728	0	0	0	0	0	0	0	0	0	0	0	0	0	0	0	0	0	0	0
Pasteurellales	0.000569	0	0.000896	0.002202	0.006725	0.000733	0.001181	0	0.004185	5.5e-05	0.000203	0.000168	0.004243	0.023417	0.004027	0.000527	4.9e-05	0.00245	0.000583	2.1e-05	5.7e-05	0.00119	0.000361	0	0	0	0	0	0	0.020785	0	0	0	0	4e-05	0	0.001984	7.2e-05	0.000894	0.000779	0.001265	0.000585	0	0	0	0
RF9	0.000531	0.003925	2.1e-05	5.4e-05	1.8e-05	0.000253	0	0.013042	0.000488	0.003567	0	0.000192	0	8.5e-05	0.009362	0	6.3e-05	0.0001	0.000923	0.000164	0	0	0.000127	0.000922	0.004388	0	0	0	0	0	0	0	0	0	0.001008	0	0.001752	3.7e-05	0.013731	0.001192	0	0	0	0	0.008401	0
Rhodospirillales	0.000142	0	0	0	0	0.000192	0	0.002535	0.002634	0.000245	0	3.9e-05	2.3e-05	0	0.028567	0	2.5e-05	0.026769	0.005765	0.01085	0	3.5e-05	0.000479	0.000376	4.4e-05	0	0	0	0	0.000154	0	0.000677	0	0	0	0	0	0	0	0.000145	0	0	0.001449	4.4e-05	0.000754	0
Selenomonadales	0.028283	0.187237	0.045858	0.063262	0.06729	0.008092	0.332124	0.023675	0.069844	0.051576	0.042487	0.041688	0.089634	0.042413	0.043909	0.088713	0.039042	0.019766	0.073832	0.046061	0.081868	0.035732	0.033294	0.01028	0.03273	0.03107	0.056713	0.033641	0.027146	0.03127	0.00263	0.08439	0.027302	0.043131	0.023205	0.041346	0.026973	0.036875	0.031121	0.026798	0.034334	0.022101	0.155405	0.023966	0.012463	0.119687
Synergistales	0	2e-05	0	5.2e-05	0	0	0	0	0	0.000105	0.000216	5.2e-05	0	0	4.9e-05	0	0	0	0	0	0	0	0.00055	0	0.000239	0.012355	3.7e-05	0	0	3.9e-05	0.024841	0	0	0	0	0	0	0	0.002646	0	0	0.001271	0	0	0.000249	0
Verrucomicrobiales	0.002839	0.001289	4.9e-05	2e-05	1.8e-05	0.001075	0	0.04075	0.006255	0.000649	1.8e-05	0.012747	0	3.3e-05	0.019749	5.3e-05	0	0.032646	0.001566	0.000117	0.000612	0	0.00039	0.090336	4.4e-05	0.271534	0.003901	0	0	2.9e-05	0	0.003691	0	0	0.0054	0.248964	0	9.3e-05	0.000709	0.006398	3.7e-05	4.4e-05	0	0.046395	0.021687	0
Victivallales	0	0	0	0	0	0	0	0	8.9e-05	0.001876	0	0	0	0	0	0	0.00024	0	0	0	0	0	0.000103	0	8.9e-05	0	0	0	0	0	0	0	0	0	0	0	0	0	7.9e-05	0	0	0	0	4.3e-05	0	0
vadinHA64	0	0	0	0	0	0	0	2.1e-05	6e-05	0.00078	0	0	0	0	0	0	0	0	0	0	0	0	0	0	0	0	0	0	0	0	0	0	0	0	0	0	0	0	0	0	0	0	0	0	0	0
