# Supplementary material for: Alterations in the fecal microbiota of patients with spinal cord injury
Source: PLoS One. 2020 Aug 4;15(8):e0236470. doi: 10.1371/journal.pone.0236470 (PMC7402510; doi:10.1371/journal.pone.0236470)
Supplement: S1 File — SCI: Spinal cord injury group (Group A, N = 23); H: Healthy controls (Group B, N = 23). (ZIP) [file pone.0236470.s001.zip › Supporting Information/order.xls]

OTUID	H0085	H0276	H0294	H0695	H0704	H0777	H0839	H0850	H1082	H1101	H1259	H1676	H1716	H1740	H1980	H2121	H2231	H2232	H2261	H2382	H2503	H2557	H2598	SCINDB_1	SCINDB_2	SCINDB_4	SCINDB_5	SCINDB_8	SCINDB_9	SCINDB_13	SCINDB_14	SCINDB_16	SCINDB_17	SCINDB_18	SCINDB_3	SCINDB_6	SCINDB_7	SCINDB_10	SCINDB_11	SCINDB_12	SCINDB_15	SCINDB_19	SCINDB_20	SCINDB_21	SCINDB_22	SCINDB_23
Anaeroplasmatales	0	0	0	0	0	0	0	0	0	0	0	0	0	0	0	0	0	3064	0	0	0	0	0	43	0	0	0	0	0	16709	32	0	0	0	0	0	0	0	0	0	0	0	0	0	0	0
Bacteria_unclassified	0	0	0	0	0	0	0	0	0	1570	0	0	0	0	0	0	0	0	0	0	0	0	0	0	0	0	0	0	0	0	0	0	507	0	0	0	0	0	4574	65	0	0	0	143	1340	60
Bacteroidales	344812	69603	240274	296699	389937	96019	313558	144143	273929	279062	304893	22988	38653	133202	320377	12903	591306	333171	449423	382034	332850	389099	489756	227273	421566	336270	242720	536351	446859	237367	258708	313297	373917	458203	186845	244549	188530	679275	233273	311567	617167	395673	238341	415470	183402	120634
Bacteroidetes_unclassified	0	0	0	0	0	0	0	0	0	0	0	0	0	0	0	0	0	0	0	0	0	0	0	0	0	0	0	0	0	0	0	0	0	0	0	51	0	0	0	40	0	0	0	1952	0	0
Bifidobacteriales	23121	121724	98573	32168	50840	126108	61892	160311	13306	32399	31437	18393	9323	65575	7511	52264	4778	9162	12173	4920	17654	66412	1213	14159	54333	52523	43666	48191	0	9419	16700	40096	177	1474	23743	416	35724	74990	863	2769	0	1110	88719	48579	15199	3841
Burkholderiales	15167	4739	617	21482	8819	370	4782	1287	12299	4343	22093	273	0	5755	3977	68354	9836	6019	7642	20417	3997	20085	5807	2915	5188	1052	7815	17548	3421	6432	879	12356	4964	6996	2923	2384	2485	4474	7412	2593	9552	2216	3595	3778	1992	4487
Candidate_division_TM7_norank	0	14	81	121	18	196	128	60	44	49	160	99	414	27	0	1016	137	74	47	51	54	237	113	164	593	0	442	40	0	293	186	104	38	191	82	0	61	90	0	179	263	131	34	152	0	0
Clostridiales	570130	476442	591975	558799	456621	665968	239573	564894	547774	576318	533480	678049	511633	661331	537826	614462	293007	470005	403202	487981	338866	481979	445469	541365	394199	174305	405274	327857	477842	452552	577589	486050	543484	333025	310737	337643	563668	183132	600424	550617	307454	353209	500241	381998	690829	418044
Coriobacteriales	3822	72805	3714	1108	775	16372	7928	15385	2286	7627	17188	16796	472	1005	4770	156	1242	8899	3215	1565	654	59	1584	7180	12579	23326	14505	630	1798	1064	32949	11817	17895	1946	3173	2689	5307	3963	21423	1888	184	2484	2615	10005	9162	9517
Corynebacteriales	73	18	19	11	23	121	146	104	91	15	63	103	239	0	79	43	76	35	24	104	27	57	22	0	0	0	0	0	0	0	0	0	0	0	0	0	0	0	0	0	0	0	0	0	0	0
Cyanobacteria_norank	0	142	17	37	0	0	113	0	0	0	0	74	0	106	59	2860	0	0	0	30	0	37	0	0	668	39	41	0	322	0	46	0	0	0	120	239	0	49	0	132	0	0	0	96	0	0
Desulfovibrionales	1118	2419	69	0	2746	367	0	5871	19199	20899	17	13321	18	93	1171	0	471	1414	6972	1948	5262	0	1407	2890	1456	6209	21617	3547	6353	162	10625	2858	11993	4289	1506	5155	487	0	15050	2775	8210	12292	3196	21930	9789	23574
Enterobacteriales	1635	13346	207	2433	5558	68163	387	2519	35733	701	41901	180050	311748	17554	11595	130835	55246	76100	31080	20566	205996	725	12512	40561	44704	37115	168058	9560	24191	199940	40491	15874	17001	129012	433122	48240	156057	11834	49567	66385	14280	192075	334	35301	24195	141546
Erysipelotrichales	1586	11708	9767	1383	7493	3331	2116	12387	10139	9377	1942	10658	11671	42014	4044	11619	3731	5527	2933	1229	4087	3630	5305	14195	25101	8189	22648	22013	6721	7045	9492	27934	2504	20543	5787	24858	7871	3707	15391	1872	2876	15672	3907	8791	18778	44966
Fusobacteriales	0	15	0	0	290	0	22	0	0	0	242	13	0	0	0	0	24	263	26	0	0	0	0	51	0	0	318	0	0	690	0	0	44	405	0	2066	0	0	0	0	0	0	0	0	0	0
Gastranaerophilales	0	0	0	0	0	0	0	2735	493	0	0	85	0	0	0	0	0	57	0	0	0	0	0	46627	0	0	0	0	0	42	0	576	0	0	0	0	0	46	0	3151	0	0	1040	0	0	0
Lactobacillales	6172	34554	7863	20169	2829	12640	36050	10281	1152	8787	3660	4212	21929	7390	2928	16195	727	4479	594	21942	8016	723	1508	663	2079	46013	10517	622	5347	16008	24832	280	174	785	2309	41400	9101	1363	2843	20655	4378	1137	1124	1357	1760	113644
Legionellales	0	0	0	0	0	0	0	0	0	0	0	0	0	0	0	0	0	0	0	0	0	0	0	0	0	0	1728	0	0	0	0	0	0	0	0	0	0	0	0	0	0	0	0	0	0	0
Pasteurellales	569	0	896	2202	6725	733	1181	0	4185	55	203	168	4243	23417	4027	527	49	2450	583	21	57	1190	361	0	0	0	0	0	0	20785	0	0	0	0	40	0	1984	72	894	779	1265	585	0	0	0	0
RF9	531	3925	21	54	18	253	0	13042	488	3567	0	192	0	85	9362	0	63	100	923	164	0	0	127	922	4388	0	0	0	0	0	0	0	0	0	1008	0	1752	37	13731	1192	0	0	0	0	8401	0
Rhodospirillales	142	0	0	0	0	192	0	2535	2634	245	0	39	23	0	28567	0	25	26769	5765	10850	0	35	479	376	44	0	0	0	0	154	0	677	0	0	0	0	0	0	0	145	0	0	1449	44	754	0
Selenomonadales	28283	187237	45858	63262	67290	8092	332124	23675	69844	51576	42487	41688	89634	42413	43909	88713	39042	19766	73832	46061	81868	35732	33294	10280	32730	31070	56713	33641	27146	31270	2630	84390	27302	43131	23205	41346	26973	36875	31121	26798	34334	22101	155405	23966	12463	119687
Synergistales	0	20	0	52	0	0	0	0	0	105	216	52	0	0	49	0	0	0	0	0	0	0	550	0	239	12355	37	0	0	39	24841	0	0	0	0	0	0	0	2646	0	0	1271	0	0	249	0
Verrucomicrobiales	2839	1289	49	20	18	1075	0	40750	6255	649	18	12747	0	33	19749	53	0	32646	1566	117	612	0	390	90336	44	271534	3901	0	0	29	0	3691	0	0	5400	248964	0	93	709	6398	37	44	0	46395	21687	0
Victivallales	0	0	0	0	0	0	0	0	89	1876	0	0	0	0	0	0	240	0	0	0	0	0	103	0	89	0	0	0	0	0	0	0	0	0	0	0	0	0	79	0	0	0	0	43	0	0
vadinHA64	0	0	0	0	0	0	0	21	60	780	0	0	0	0	0	0	0	0	0	0	0	0	0	0	0	0	0	0	0	0	0	0	0	0	0	0	0	0	0	0	0	0	0	0	0	0
