# Supplementary material for: Alterations in the fecal microbiota of patients with spinal cord injury
Source: PLoS One. 2020 Aug 4;15(8):e0236470. doi: 10.1371/journal.pone.0236470 (PMC7402510; doi:10.1371/journal.pone.0236470)
Supplement: S1 File — SCI: Spinal cord injury group (Group A, N = 23); H: Healthy controls (Group B, N = 23). (ZIP) [file pone.0236470.s001.zip › Supporting Information/phylum.xls]

OTUID	H0085	H0276	H0294	H0695	H0704	H0777	H0839	H0850	H1082	H1101	H1259	H1676	H1716	H1740	H1980	H2121	H2231	H2232	H2261	H2382	H2503	H2557	H2598	SCINDB_1	SCINDB_2	SCINDB_4	SCINDB_5	SCINDB_8	SCINDB_9	SCINDB_13	SCINDB_14	SCINDB_16	SCINDB_17	SCINDB_18	SCINDB_3	SCINDB_6	SCINDB_7	SCINDB_10	SCINDB_11	SCINDB_12	SCINDB_15	SCINDB_19	SCINDB_20	SCINDB_21	SCINDB_22	SCINDB_23
Actinobacteria	27016	194547	102306	33287	51638	142601	69966	175800	15683	40041	48688	35292	10034	66580	12360	52463	6096	18096	15412	6589	18335	66528	2819	21339	66912	75849	58171	48821	1798	10483	49649	51913	18072	3420	26916	3105	41031	78953	22286	4657	184	3594	91334	58584	24361	13358
Bacteria_unclassified	0	0	0	0	0	0	0	0	0	1570	0	0	0	0	0	0	0	0	0	0	0	0	0	0	0	0	0	0	0	0	0	0	507	0	0	0	0	0	4574	65	0	0	0	143	1340	60
Bacteroidetes	344812	69603	240274	296699	389937	96019	313558	144143	273929	279062	304893	22988	38653	133202	320377	12903	591306	333171	449423	382034	332850	389099	489756	227273	421566	336270	242720	536351	446859	237367	258708	313297	373917	458203	186845	244600	188530	679275	233273	311607	617167	395673	238341	417422	183402	120634
Candidate_division_TM7	0	14	81	121	18	196	128	60	44	49	160	99	414	27	0	1016	137	74	47	51	54	237	113	164	593	0	442	40	0	293	186	104	38	191	82	0	61	90	0	179	263	131	34	152	0	0
Cyanobacteria	0	142	17	37	0	0	113	2735	493	0	0	159	0	106	59	2860	0	57	0	30	0	37	0	46627	668	39	41	0	322	42	46	576	0	0	120	239	0	95	0	3283	0	0	1040	96	0	0
Firmicutes	606171	709941	655463	643613	534233	690031	609863	611237	628909	646058	581569	734607	634867	753148	588707	730989	336507	499777	480561	557213	432837	522064	485576	566503	454109	259577	495152	384133	517056	506875	614543	598654	573464	397484	342038	445247	607613	225077	649779	599942	349042	392119	660677	416112	723830	696341
Fusobacteria	0	15	0	0	290	0	22	0	0	0	242	13	0	0	0	0	24	263	26	0	0	0	0	51	0	0	318	0	0	690	0	0	44	405	0	2066	0	0	0	0	0	0	0	0	0	0
Lentisphaerae	0	0	0	0	0	0	0	0	89	1876	0	0	0	0	0	0	240	0	0	0	0	0	103	0	89	0	0	0	0	0	0	0	0	0	0	0	0	0	79	0	0	0	0	43	0	0
Proteobacteria	18631	20504	1789	26117	23848	69825	6350	12212	74050	26243	64214	193851	316032	46819	49337	199716	65627	112752	52042	53802	215312	22035	20566	46742	51392	44376	199218	30655	33965	227473	51995	31765	33958	140297	437591	55779	161013	16380	72923	72677	33307	207168	8574	61053	36730	169607
Synergistetes	0	20	0	52	0	0	0	0	0	105	216	52	0	0	49	0	0	0	0	0	0	0	550	0	239	12355	37	0	0	39	24841	0	0	0	0	0	0	0	2646	0	0	1271	0	0	249	0
Tenericutes	531	3925	21	54	18	253	0	13042	488	3567	0	192	0	85	9362	0	63	3164	923	164	0	0	127	965	4388	0	0	0	0	16709	32	0	0	0	1008	0	1752	37	13731	1192	0	0	0	0	8401	0
Verrucomicrobia	2839	1289	49	20	18	1075	0	40771	6315	1429	18	12747	0	33	19749	53	0	32646	1566	117	612	0	390	90336	44	271534	3901	0	0	29	0	3691	0	0	5400	248964	0	93	709	6398	37	44	0	46395	21687	0
